# Supplementary material for: Bacteria isolated from the grape phyllosphere capable of degrading guaiacol, a main volatile phenol associated with smoke taint in wine
Source: PLoS One. 2025 Oct 1;20(10):e0331854. doi: 10.1371/journal.pone.0331854 (PMC12488008; doi:10.1371/journal.pone.0331854)
Supplement: S1 File — (XLSX) [file pone.0331854.s005.xlsx]

## Sheet: Sheet1
S1 File. Read mapping results for Vvg01 (OM) and Vvg02 (OD) in RNAseq experiment no. 1.
Sample ID	File name	Raw Reads	Filtered reads	Unambiguously mapped reads	%
OM_g_1	OM_g_1_1.fq.gz OM_g_1_2.fq.gz	22499666	11237955	8525668	75.8649
OM_g_2	OM_g_2_1.fq.gz OM_g_2_2.fq.gz	26188018	13080828	10050165	76.8313
OM_g_3	OM_g_3_1.fq.gz OM_g_3_2.fq.gz	23536450	11758130	9044836	76.9241
OM_g_4	OM_g_4_1.fq.gz OM_g_4_2.fq.gz	25508600	12743342	9997738	78.4546
OM_g_5	OM_g_5_1.fq.gz OM_g_5_2.fq.gz	24888462	12434338	9419583	75.7546
OM_m_1	OM_m_1_1.fq.gz OM_m_1_2.fq.gz	24530434	12253801	9659798	78.831
OM_m_2	OM_m_2_1.fq.gz OM_m_2_2.fq.gz	23360012	11669092	9225678	79.0608
OM_m_3	OM_m_3_1.fq.gz OM_m_3_2.fq.gz	24204900	12090895	9477543	78.3858
OM_m_4	OM_m_4_1.fq.gz OM_m_4_2.fq.gz	27269132	13622165	10717256	78.6751
OM_m_5	OM_m_5_1.fq.gz OM_m_5_2.fq.gz	21597978	10789659	8524637	79.0075
OD_g_1	OD_g_1_1.fq.gz OD_g_1_2.fq.gz	27952236	13963709	9427075	67.5113
OD_g_2	OD_g_2_1.fq.gz OD_g_2_2.fq.gz	31230570	15601498	11070954	70.9608
OD_g_3	OD_g_3_1.fq.gz OD_g_3_2.fq.gz	21380272	10680514	7269855	68.0665
OD_g_4	OD_g_4_1.fq.gz OD_g_4_2.fq.gz	36854948	18413934	11410442	61.9663
OD_g_5	OD_g_5_1.fq.gz OD_g_5_2.fq.gz	23681660	11830827	6774983	57.2655
OD_m_1	OD_m_1_1.fq.gz OD_m_1_2.fq.gz	22120456	11050184	8783611	79.4884
OD_m_2	OD_m_2_1.fq.gz OD_m_2_2.fq.gz	18653432	9319550	7445173	79.8877
OD_m_3	OD_m_3_1.fq.gz OD_m_3_2.fq.gz	23053386	11515945	9207373	79.9533
OD_m_4	OD_m_4_1.fq.gz OD_m_4_2.fq.gz	20008306	9994809	7904953	79.0906
OD_m_5	OD_m_5_1.fq.gz OD_m_5_2.fq.gz	28662978	14319153	11346324	79.2388
