# Supplementary material for: Bacteria isolated from the grape phyllosphere capable of degrading guaiacol, a main volatile phenol associated with smoke taint in wine
Source: PLoS One. 2025 Oct 1;20(10):e0331854. doi: 10.1371/journal.pone.0331854 (PMC12488008; doi:10.1371/journal.pone.0331854)
Supplement: S2 File — (XLSX) [file pone.0331854.s006.xlsx]

## Sheet: Sheet1
S2 File. Read mapping results for Vvg01 in RNAseq experiment no. 2.
Sample ID	File name	Raw Reads	Filtered reads	Unambiguously mapped reads	%
M_T0_1	M_T0_1_R1_001.fastq.gz M_T0_1_R2_001.fastq.gz	6774350	6677821	3452434	51.7
M_T1_1	M_T1_1_R1_001.fastq.gz M_T1_1_R2_001.fastq.gz	7683044	7546468	3855194	51.0861
M_T2_1	M_T2_1_R1_001.fastq.gz M_T2_1_R2_001.fastq.gz	6656974	6559793	3181025	48.4928
M_T3_1	M_T3_1_R1_001.fastq.gz M_T3_1_R2_001.fastq.gz	7100888	6996693	2972994	42.4914
G_T1_1	G_T1_1_R1_001.fastq.gz G_T1_1_R2_001.fastq.gz	7219484	7154898	4005612	55.9842
G_T2_1	G_T2_1_R1_001.fastq.gz G_T2_1_R2_001.fastq.gz	7744477	7636110	3954517	51.7871
G_T3_1	G_T3_1_R1_001.fastq.gz G_T3_1_R2_001.fastq.gz	7131313	7044021	3597686	51.0743
M_T0_2	M_T0_2_R1_001.fastq.gz M_T0_2_R2_001.fastq.gz	7380470	7217546	3839910	53.2024
M_T1_2	M_T1_2_R1_001.fastq.gz M_T1_2_R2_001.fastq.gz	6495246	6419371	3682334	57.3628
M_T2_2	M_T2_2_R1_001.fastq.gz M_T2_2_R2_001.fastq.gz	6873352	6772216	2981175	44.0207
M_T3_2	M_T3_2_R1_001.fastq.gz M_T3_2_R2_001.fastq.gz	6326472	6224855	3103534	49.8571
G_T1_2	G_T1_2_R1_001.fastq.gz G_T1_2_R2_001.fastq.gz	7183074	7070853	3466767	49.029
G_T2_2	G_T2_2_R1_001.fastq.gz G_T2_2_R2_001.fastq.gz	8484291	8225838	3757450	45.6786
G_T3_2	G_T3_2_R1_001.fastq.gz G_T3_2_R2_001.fastq.gz	7194735	7086272	3422370	48.2958
M_T0_3	M_T0_3_R1_001.fastq.gz M_T0_3_R2_001.fastq.gz	6264413	6988542	3483032	49.8392
M_T1_3	M_T1_3_R1_001.fastq.gz M_T1_3_R2_001.fastq.gz	6264413	6140359	3173070	51.6756
M_T2_3	M_T2_3_R1_001.fastq.gz M_T2_3_R2_001.fastq.gz	7690659	7588362	3822465	50.3727
M_T3_3	M_T3_3_R1_001.fastq.gz M_T3_3_R2_001.fastq.gz	7571140	7478410	3812333	50.9779
G_T1_3	G_T1_3_R1_001.fastq.gz G_T1_3_R2_001.fastq.gz	6619232	6487747	3377775	52.0639
G_T2_3	G_T2_3_R1_001.fastq.gz G_T2_3_R2_001.fastq.gz	8203601	7847283	3604734	45.9361
G_T3_3	G_T3_3_R1_001.fastq.gz G_T3_3_R2_001.fastq.gz	6729910	6607118	3101977	46.949
M_T0_4	M_T0_4_R1_001.fastq.gz M_T0_4_R2_001.fastq.gz	6981816	6853858	3437384	50.1525
M_T1_4	M_T1_4_R1_001.fastq.gz M_T1_4_R2_001.fastq.gz	6966012	6859900	3396154	49.5073
M_T2_4	M_T2_4_R1_001.fastq.gz M_T2_4_R2_001.fastq.gz	6674477	6559961	3124084	47.6235
M_T3_4	M_T3_4_R1_001.fastq.gz M_T3_4_R2_001.fastq.gz	6634306	6565683	3472302	52.8856
G_T1_4	G_T1_4_R1_001.fastq.gz G_T1_4_R2_001.fastq.gz	7492653	7393361	3712313	50.2114
G_T2_4	G_T2_4_R1_001.fastq.gz G_T2_4_R2_001.fastq.gz	6926853	6803244	2865292	42.1166
G_T3_4	G_T3_4_R1_001.fastq.gz G_T3_4_R2_001.fastq.gz	7670913	7574833	4071996	53.7569
