# Supplementary material for: Bacteria isolated from the grape phyllosphere capable of degrading guaiacol, a main volatile phenol associated with smoke taint in wine
Source: PLoS One. 2025 Oct 1;20(10):e0331854. doi: 10.1371/journal.pone.0331854 (PMC12488008; doi:10.1371/journal.pone.0331854)
Supplement: S3 File — (XLSX) [file pone.0331854.s007.xlsx]

## Sheet: Sheet2
S3 File. Strains, plasmids, and primer sequences used in this study. Primer sequences are presented 5' to 3'.
Strains, plasmids, and primers		Relevant characteristics or primer sequence		Reference
Strain
E. coli TOP10		F- mcrA D(mrr-hsdRMS-mcrBC) F80lacZDM15 DlacX74 recA1 araD139 D(araleu)7697 galU galK rpsL(StrR) endA1 nupG		Invitrogen
E. coli NEB 5-alpha		fhuA2Δ(argF-lacZ)U169 phoA glnV44 Φ80Δ(lacZ)M15 gyrA96 recA1 relA1 endA1 thi-1 hsdR17		New England Biolabs
Gordonia alkanivorans Vvg01		Isolated from Vitis vinifera, mucoid morphology		This study
Gordonia alkanivorans Vvg02		Isolated from Vitis vinifera, rough morphology		This study
Gordonia alkanivorans Vvg01 ΔguaA		guaA deletion in Vvg01 background		This study
E. coli AG5589		E. coli BW25113 ΔmcrA::frt ΔmcrC-mrr::frt Δdcm::frt Δdam::frt HK::poly-attB ΔaadA		Hren et al. 2024
E. coli AG13554		AG5589 BXB1::HaeIIIM_2-CC3		This study
E. coli AG13708		AG13554 BL3::HaeIIIM_1-CC3		This study
Plasmid
pLAR047		ApR; Temperature sensitive; PENO-PhiC31 recombinase		Riley et al. 2023
pLAR051		ApR; Temperature sensitive; PENO-BL3 recombinase		Riley et al. 2023
pLAR074		ApR; Temperature sensitive; PENO-BXB1 recombinase		Riley et al. 2023
pMTV210		KmR; oriR6K non-replicating integration plasmid with PBAD promoter (arabinose-inducible promoter)		Hren et al. 2024
pMTV1821		KmR; oriR6K non-replicating integration plasmid with PBAD:: HaeIIIM_2-CC3 [PGBNALGA_02904]-BXB1 attP in pMTV210		This study
pMTV1823		KmR; oriR6K non-replicating integration plasmid with PBAD:: HaeIIIM_1-CC3 [ PGBNALGA_00822]-BL3 attP in		This study
pDONR207		source for gentamicin resistance gene		Invitrogen
pCR8/GW/TOPO		SpecR, att sites, pUC ori		Invitrogen
pJE382		Suicide vector in Actinomycetes with pUC origin, kanR, sacB for sucrose counter selection
pCC1		pJE382 with ΔguaA deletion cosntruct		This study
Primer
oMTV24		GATCTCCTGTCATCTCACCTTG		This study
oMTV27		GAAGGCGATAGAAGGCGATGC		This study
oMTV2671		ATCTTAAAGGCCGCCGGATTAC		This study
oMTV2672		CGATTGTCCCAGTGGAAAGG		This study
omCYP450_1_fwd		AAACTCGAGCTTGTCGGGCTCGCT		This study
omCYP450_2_rev		ATCGACCCAAGTACCGCCACCTAATCATGAGGAGCGCAGACACGTTCA		This study
omCYP450_3_fwd		TGAACGTGTCTGCGCTCCTCATGATTAGGTGGCGGTACTTGGGTCGAT		This study
omCYP450_4_rev		CGTCAACCGAGGTGAGGACGACCGGAACCTTGACCGAACGCAGCGG		This study
omCYP450_5_fwd		CCGCTGCGTTCGGTCAAGGTTCCGGTCGTCCTCACCTCGGTTGACG		This study
omCYP450_6_rev		CACGGGACTCCAGGACTCCGCT		This study
cyp450-OM_hifi_fwd		ACAGCTATGACATGATTACGAAACTCGAGCTTGTCGGGC		This study
cyp450-OM_hifi_rev		ATCCCCGGGTACCGAGCTCGGGCACGGGACTCCAGGAC		This study
