# Supplementary material for: Bacteria isolated from the grape phyllosphere capable of degrading guaiacol, a main volatile phenol associated with smoke taint in wine
Source: PLoS One. 2025 Oct 1;20(10):e0331854. doi: 10.1371/journal.pone.0331854 (PMC12488008; doi:10.1371/journal.pone.0331854)
Supplement: S4 File — (XLSX) [file pone.0331854.s008.xlsx]

## Sheet: Sheet1
S4 File. Synthetic DNA fragments used in this study. Sequences are presented 5' to 3'.
Synthesized DNA	Sequence
HaeIIIM_1-CC3 [PGBNALGA_00822]	GTGCTTTCTCTTTTTAGCGGAGGAGGAGGGCTTGACCTGGGGTTCGAACGTGCGGGAGCCGAAACCGTGGTGTGTGTCGATAATGATCCTGAGTCTTGCAAGACTTTACGCTATAACCGCCCGCGCTGGAACGTATTCGAGGGCGACATCCGTAATTACCAACCTGATGTCGAGGATATTGACGTAGTGATTGGGGGCCCACCTTGCCAGGGCTTCTCTTCGGCGGGGAAAGGGGATCCCAACGATCCGCGTAATTATCTGTGGCAGGAGTACTTCCGCGTGGTCGATGCGGTAAAACCCCGCGCGATCGTTCTTGAGAATGTTTCGGCACTTGCACATGGCCGCAACGGGGACCATTTGCAAGGGATTATGCGCGCGTTGGAGAAGTCCGGGTATCGT…
HaeIIIM_2-CC3 [PGBNALGA_02904]-	ATGGCAACAACACGCGGAGTAGCAATTAGCCTTTTTTCTGGAGCAGGTGGTCTTGATTTGGGCGCTGAATTAGCGGGGTTTGATGTGCGTGCGGCTGTCGAACGCCATGCGGACGCAGCTATGACAATGGAAAAGAACTTTCCCAAGCTGGGCGCACCGGTAATCCACAAAGACATCTTGGAAACTAGTACTACCGAAATCTTAAAGGCCGCCGGATTACGCAAGGGTCAGCGCCCAGACTTGTTAGTCGGCGGTCCTCCCTGTACGCCGTTCTCAAAGAGCGGTTTTTGGCTGGAATGGAAGCGTTCGGGTTTGGACCCTGACGCTAGTTTGCTGCAGGAATACACCCGTGTCTTACGTGAATCTCGTCCTCGTGCGTTCGTGCTTGAGAACGTGTAT…
