# Supplementary material for: Bacteria isolated from the grape phyllosphere capable of degrading guaiacol, a main volatile phenol associated with smoke taint in wine
Source: PLoS One. 2025 Oct 1;20(10):e0331854. doi: 10.1371/journal.pone.0331854 (PMC12488008; doi:10.1371/journal.pone.0331854)
Supplement: S5 File — (XLSX) [file pone.0331854.s009.xlsx]

## Sheet: up-regulated
S5 File. Differentially expressed genes for Vvg01 in RNAseq experiment 1
GeneID	baseMean	log2FoldChange	lfcSE	stat	pvalue	padj
CC3_GM000058	1815.9	1.56875	0.123866	12.6648	9.2614e-37	4.46677e-35
CC3_GM000159	520.69	2.45407	0.152053	16.1396	1.34462e-58	1.27159e-56
CC3_GM000284	1210.81	2.281	0.865959	2.63407	0.00843676	0.0197815
CC3_GM000288	2531.42	1.78021	0.0946879	18.8008	7.43163e-79	1.08614e-76
CC3_GM000289	1838.89	3.30514	0.11706	28.2346	2.19801e-175	1.51443e-172
CC3_GM000291	4043.66	1.54589	0.105978	14.5869	3.40158e-48	2.41262e-46
CC3_GM000308	1673.01	2.28013	0.111726	20.4083	1.41096e-92	2.61732e-90
CC3_GM000309	6092.53	2.43496	0.120873	20.1449	2.985e-90	5.3321e-88
CC3_GM000333	171.313	2.14266	0.27108	7.90415	2.69763e-15	4.27033e-14
CC3_GM000363	13804	1.8611	0.802576	2.31891	0.0204	0.0427407
CC3_GM000364	6643.86	2.32354	0.940795	2.46976	0.0135204	0.0297893
CC3_GM000407	166.028	1.82853	0.260871	7.00935	2.39431e-12	2.90144e-11
CC3_GM000432	546.404	1.9923	0.273476	7.28511	3.21417e-13	4.21248e-12
CC3_GM000475	289.7	1.7004	0.436144	3.89872	9.67043e-05	0.000366959
CC3_GM000517	143.262	1.86818	0.354453	5.27061	1.35968e-07	8.75533e-07
CC3_GM000582	1825.07	1.7723	0.0929213	19.0731	4.22395e-81	6.57165e-79
CC3_GM000606	1590.91	2.19963	0.196754	11.1796	5.13359e-29	1.82054e-27
CC3_GM000607	1008.55	1.87924	0.151265	12.4235	1.94768e-35	8.94632e-34
CC3_GM000692	225.281	1.99297	0.349855	5.69658	1.22236e-08	8.95967e-08
CC3_GM000707	94.2488	1.67831	0.32034	5.23914	1.61325e-07	1.02919e-06
CC3_GM000793	59.9197	1.8244	0.344039	5.30288	1.13989e-07	7.3894e-07
CC3_GM000925	254.657	1.74769	0.57101	3.0607	0.00220818	0.00607187
CC3_GM000926	40.9731	1.705	0.452291	3.76971	0.00016344	0.000591352
CC3_GM000927	4175.41	1.76454	0.120284	14.6698	1.00683e-48	7.35749e-47
CC3_GM000928	435.389	1.62486	0.176207	9.22131	2.93505e-20	6.55359e-19
CC3_GM000934	852.801	3.61246	0.498967	7.23988	4.49074e-13	5.72985e-12
CC3_GM001041	3466.79	1.59024	0.154915	10.2652	1.01084e-24	3.00944e-23
CC3_GM001045	2268.59	2.71101	0.131418	20.6288	1.51231e-94	3.17125e-92
CC3_GM001092	8915.45	1.75434	0.168105	10.4359	1.69906e-25	5.25294e-24
CC3_GM001124	556.954	1.66801	0.140788	11.8476	2.21368e-32	9.12528e-31
CC3_GM001125	5445.05	3.3114	0.138064	23.9845	4.03335e-127	1.29686e-124
CC3_GM001126	8650.63	3.22606	0.200373	16.1002	2.54095e-58	2.35673e-56
CC3_GM001128	572.777	1.57486	0.129402	12.1703	4.47217e-34	1.92583e-32
CC3_GM001132	4.73689	2.87712	1.12205	2.56416	0.0103425	0.0236294
CC3_GM001141	4134.37	1.7405	0.133633	13.0245	8.88163e-39	4.60603e-37
CC3_GM001145	3084.07	1.77997	0.122791	14.496	1.2841e-47	8.84742e-46
CC3_GM001146	3900.69	1.91639	0.148647	12.8922	4.97984e-38	2.50185e-36
CC3_GM001174	140.053	1.70901	0.234325	7.29333	3.02388e-13	3.99566e-12
CC3_GM001225	44817.1	1.55602	0.464576	3.34933	0.000810074	0.00248694
CC3_GM001279	4190.7	3.22524	0.193396	16.6769	1.9296e-62	2.21583e-60
CC3_GM001280	973.393	2.83007	0.251711	11.2433	2.4987e-29	9.12973e-28
CC3_GM001303	177.063	2.75011	0.410076	6.70634	1.99561e-11	2.1484e-10
CC3_GM001376	974.04	2.21648	0.133606	16.5897	8.27953e-62	9.10963e-60
CC3_GM001377	731.475	2.07967	0.175234	11.8679	1.73724e-32	7.28582e-31
CC3_GM001379	1216.37	1.69355	0.126011	13.4397	3.54046e-41	2.0089e-39
CC3_GM001451	10534	2.14889	0.24423	8.79863	1.38498e-18	2.78324e-17
CC3_GM001483	74.7803	1.87904	0.23864	7.87392	3.43709e-15	5.36563e-14
CC3_GM001484	59.1907	1.89819	0.264851	7.16701	7.66552e-13	9.57793e-12
CC3_GM001521	386.681	2.25214	0.230562	9.76805	1.54402e-22	3.95185e-21
CC3_GM001522	754.826	2.24602	0.14888	15.0861	1.99862e-51	1.58022e-49
CC3_GM001569	821.161	1.52663	0.575976	2.6505	0.00803717	0.0189627
CC3_GM001570	2352.67	2.30925	0.795688	2.90221	0.00370541	0.00954532
CC3_GM001628	1149.36	1.92494	0.116034	16.5894	8.31067e-62	9.10963e-60
CC3_GM001629	2001.61	2.5004	0.100502	24.879	1.25604e-136	4.6599e-134
CC3_GM001631	3508.42	1.85681	0.257081	7.22268	5.09737e-13	6.46964e-12
CC3_GM001662	121.956	3.71408	0.563641	6.58944	4.41503e-11	4.54023e-10
CC3_GM001663	6.83825	1.80457	0.766031	2.35575	0.0184856	0.0391206
CC3_GM001714	2160.5	2.4498	0.212416	11.5331	8.98957e-31	3.49651e-29
CC3_GM001715	5924.85	4.70268	0.181288	25.9404	2.33446e-148	1.02355e-145
CC3_GM001716	1917.94	7.06288	0.258509	27.3215	2.35325e-164	1.41872e-161
CC3_GM001717	8901.21	6.65003	0.353216	18.8271	4.52704e-79	6.8231e-77
CC3_GM001718	11606	5.13928	0.179363	28.653	1.47183e-180	1.18311e-177
CC3_GM001719	8478.02	6.65401	0.202823	32.807	4.6859e-236	4.52002e-233
CC3_GM001720	2019.8	5.7853	0.350231	16.5185	2.69956e-61	2.83043e-59
CC3_GM001721	628.654	5.71462	0.41366	13.8148	2.07621e-43	1.28379e-41
CC3_GM001722	5163.07	5.64661	0.346261	16.3074	8.75065e-60	8.61314e-58
CC3_GM001723	2201.48	2.19806	0.0813969	27.0043	1.31715e-160	6.53695e-158
CC3_GM001724	2880.41	4.77188	0.110614	43.1401	0	0
CC3_GM001725	1361.34	4.97267	0.229791	21.64	7.5549e-104	1.91775e-101
CC3_GM001726	1181.08	5.09871	0.2553	19.9714	9.76118e-89	1.68136e-86
CC3_GM001727	9121.55	5.83741	0.2288	25.5131	1.40919e-143	5.66378e-141
CC3_GM001728	362.875	1.70723	0.250784	6.80756	9.9269e-12	1.11863e-10
CC3_GM001814	774.686	1.53457	0.249398	6.15311	7.59795e-10	6.68703e-09
CC3_GM001853	293.351	3.84217	0.489572	7.84802	4.22648e-15	6.51255e-14
CC3_GM001949	3345.95	6.00832	0.369059	16.2801	1.36619e-59	1.31782e-57
CC3_GM001950	681.836	1.93299	0.268474	7.19993	6.02442e-13	7.58637e-12
CC3_GM001994	4426.81	1.76713	0.277745	6.36243	1.98583e-10	1.86699e-09
CC3_GM001995	9402.62	1.63685	0.186297	8.78627	1.54605e-18	3.08124e-17
CC3_GM002012	11021.6	1.59131	0.181401	8.77234	1.74994e-18	3.47323e-17
CC3_GM002013	8577.23	2.04294	0.220519	9.26423	1.96495e-20	4.44928e-19
CC3_GM002037	31.5515	1.65875	0.488433	3.39606	0.00068363	0.00214798
CC3_GM002055	333.492	1.77411	0.260996	6.79748	1.06461e-11	1.19133e-10
CC3_GM002145	1806.95	2.02511	0.110194	18.3778	1.97921e-75	2.72735e-73
CC3_GM002146	346.945	2.00477	0.221555	9.04862	1.44782e-19	3.11735e-18
CC3_GM002159	4923.04	1.93276	0.124005	15.5862	9.03769e-55	7.64716e-53
CC3_GM002227	1457.59	1.97529	0.765064	2.58186	0.00982696	0.0226015
CC3_GM002238	132.687	2.42059	0.262621	9.21705	3.0538e-20	6.78733e-19
CC3_GM002239	1810.1	3.1779	0.244031	13.0225	9.11231e-39	4.67539e-37
CC3_GM002355	48.2583	1.7853	0.443238	4.02786	5.62875e-05	0.000223804
CC3_GM002409	31.8176	2.02612	0.381661	5.3087	1.10408e-07	7.16686e-07
CC3_GM002410	266.831	2.07347	0.226143	9.16882	4.78216e-20	1.04838e-18
CC3_GM002411	3733.96	1.64901	0.11058	14.9123	2.74023e-50	2.06502e-48
CC3_GM002438	240.323	2.01763	0.240613	8.38537	5.05662e-17	9.0662e-16
CC3_GM002446	341.878	1.82306	0.228872	7.96544	1.64642e-15	2.64689e-14
CC3_GM002456	266.299	1.78529	0.185427	9.62796	6.09289e-22	1.52259e-20
CC3_GM002461	1609.31	1.54377	0.189395	8.15107	3.60711e-16	6.16919e-15
CC3_GM002465	778.532	1.54926	0.182521	8.48809	2.10067e-17	3.8377e-16
CC3_GM002477	100.334	2.26458	0.201211	11.2548	2.19428e-29	8.07864e-28
CC3_GM002478	550.5	2.59453	0.25667	10.1084	5.06908e-24	1.42972e-22
CC3_GM002479	1398.36	2.19726	0.10199	21.544	6.03051e-103	1.45426e-100
CC3_GM002482	5058.34	2.36579	0.274406	8.62149	6.6091e-18	1.25495e-16
CC3_GM002486	16639.8	1.50341	0.259479	5.79397	6.87398e-09	5.21277e-08
CC3_GM002487	17374	1.76514	0.307312	5.74382	9.25635e-09	6.88941e-08
CC3_GM002488	10154.3	1.69568	0.227239	7.46211	8.51455e-14	1.19377e-12
CC3_GM002542	3778.56	1.68724	0.507492	3.32467	0.000885236	0.0026988
CC3_GM002555	828.704	1.83645	0.232344	7.90402	2.7005e-15	4.27033e-14
CC3_GM002649	8133.46	1.93229	0.156081	12.38	3.35231e-35	1.51104e-33
CC3_GM002660	230.028	2.65495	0.308691	8.60065	7.92642e-18	1.48751e-16
CC3_GM002661	407.383	2.90185	0.216856	13.3815	7.75875e-41	4.20455e-39
CC3_GM002662	1658.14	2.46947	0.16523	14.9456	1.66376e-50	1.2737e-48
CC3_GM002668	765.035	1.68482	0.132089	12.7552	2.91622e-37	1.43519e-35
CC3_GM002772	80.8358	1.78898	0.228753	7.82058	5.25792e-15	8.02499e-14
CC3_GM002818	1248.08	2.23857	0.108426	20.646	1.06067e-94	2.32528e-92
CC3_GM002819	335.133	2.48139	0.161139	15.3991	1.66053e-53	1.38081e-51
CC3_GM002820	270.987	2.47216	0.273968	9.02353	1.82121e-19	3.8866e-18
CC3_GM002821	64.1127	1.86803	0.333907	5.59446	2.21305e-08	1.56503e-07
CC3_GM002850	4652.13	1.57928	0.191794	8.23423	1.80715e-16	3.12397e-15
CC3_GM002854	252.369	2.18962	0.422416	5.18358	2.17671e-07	1.36696e-06
CC3_GM002933	531.568	3.75952	0.492877	7.62771	2.38957e-14	3.50302e-13
CC3_GM002934	772.686	2.05399	0.163083	12.5947	2.25804e-36	1.0677e-34
CC3_GM003038	341.65	1.87502	0.152914	12.262	1.44942e-34	6.35504e-33
CC3_GM003045	720.742	1.87452	0.215072	8.71578	2.88772e-18	5.66157e-17
CC3_GM003046	1947.24	2.22031	0.227311	9.76774	1.54862e-22	3.95185e-21
CC3_GM003049	4010.02	2.22434	0.131686	16.8913	5.21792e-64	6.29151e-62
CC3_GM003079	15.4898	1.64239	0.40042	4.10167	4.10184e-05	0.000169232
CC3_GM003166	19182.2	2.65446	0.471012	5.63565	1.74397e-08	1.25539e-07
CC3_GM003167	7513.91	2.61511	0.428986	6.09602	1.08744e-09	9.36558e-09
CC3_GM003168	4692.02	2.12693	0.33129	6.42016	1.3613e-10	1.30788e-09
CC3_GM003169	3080.41	1.5277	0.206415	7.40112	1.35039e-13	1.84503e-12
CC3_GM003181	3398.73	1.74332	0.133029	13.1048	3.09144e-39	1.63846e-37
CC3_GM003187	10.929	2.18844	0.526568	4.15604	3.23818e-05	0.000137118
CC3_GM003238	676.224	1.75206	0.110447	15.8634	1.13635e-56	1.01493e-54
CC3_GM003239	18270.8	4.32562	0.244809	17.6693	7.22252e-70	8.93185e-68
CC3_GM003240	60647.6	9.8649	0.285325	34.5742	6.16757e-262	9.9154e-259
CC3_GM003241	37124.8	8.86857	0.239836	36.9776	2.62255e-299	6.32427e-296
CC3_GM003242	11080.9	4.66821	0.314193	14.8578	6.19556e-50	4.59711e-48
CC3_GM003243	1932.52	2.77543	0.135632	20.463	4.60434e-93	9.25281e-91
CC3_GM003245	6128.31	1.54648	0.214929	7.1953	6.23249e-13	7.82795e-12
CC3_GM003254	6485.01	1.88516	0.135434	13.9194	4.82812e-44	3.18987e-42
CC3_GM003255	3148.74	2.25598	0.160515	14.0546	7.21874e-45	4.83556e-43
CC3_GM003256	5001.26	2.06779	0.113707	18.1852	6.75732e-74	9.05293e-72
CC3_GM003257	1421.18	1.94781	0.154194	12.6322	1.40342e-36	6.7017e-35
CC3_GM003258	1971.24	2.01737	0.277876	7.25997	3.87163e-13	5.03289e-12
CC3_GM003385	39.4199	1.7666	0.25186	7.01422	2.31235e-12	2.80918e-11
CC3_GM003398	23416.2	1.57476	0.497362	3.16623	0.00154431	0.00443611
CC3_GM003399	1518.09	1.52658	0.483144	3.15969	0.00157939	0.00451802
CC3_GM003450	523.032	3.61047	0.487244	7.40999	1.26308e-13	1.74052e-12
CC3_GM003451	820.323	1.67731	0.359396	4.66703	3.05583e-06	1.55543e-05
CC3_GM003452	5880.32	1.54594	0.375518	4.11683	3.84123e-05	0.000159571
CC3_GM003455	754.427	3.16728	0.228227	13.8778	8.64011e-44	5.41185e-42
CC3_GM003537	303.641	1.60616	0.232203	6.91703	4.61201e-12	5.4253e-11
CC3_GM003600	163.596	1.64029	0.570117	2.87712	0.00401327	0.0102269
CC3_GM003614	554.877	1.78207	0.248858	7.161	8.00931e-13	9.98163e-12
CC3_GM003694	141.451	1.56682	0.33391	4.69235	2.7009e-06	1.3932e-05
CC3_GM003722	2092.62	1.89415	0.136106	13.9167	5.01821e-44	3.27065e-42
CC3_GM003728	204.209	1.54915	0.255079	6.07323	1.25363e-09	1.06074e-08
CC3_GM003732	3406.52	1.69598	0.572673	2.96152	0.00306129	0.00810118
CC3_GM003810	220.279	1.6273	0.290511	5.60153	2.12471e-08	1.50698e-07
CC3_GM003813	2821.65	1.90264	0.161165	11.8055	3.65496e-32	1.48134e-30
CC3_GM003814	3235.85	1.85873	0.14245	13.0483	6.49741e-39	3.4062e-37
CC3_GM003815	9512.61	1.73747	0.125044	13.8949	6.80555e-44	4.31884e-42
CC3_GM003849	657.305	1.68675	0.540485	3.12081	0.00180355	0.00507794
CC3_GM003852	747.167	1.70215	0.17784	9.57125	1.05619e-21	2.5858e-20
CC3_GM003853	15741.6	1.92117	0.264906	7.25225	4.09897e-13	5.28592e-12
CC3_GM003855	4443.85	5.61558	0.24428	22.9883	6.10265e-117	1.63517e-114
CC3_GM003859	6316.49	1.57983	0.401942	3.9305	8.47679e-05	0.000324731
CC3_GM003876	7857.06	3.57286	0.191629	18.6447	1.39528e-77	1.97924e-75
CC3_GM003889	9.99009	1.74607	0.561224	3.11119	0.00186335	0.00521587
CC3_GM003956	2651.63	1.55083	0.126446	12.2648	1.40021e-34	6.19561e-33
CC3_GM003973	997.921	2.71262	0.192088	14.1218	2.78886e-45	1.89446e-43
CC3_GM003974	2256.41	3.11373	0.227047	13.714	8.36737e-43	5.04448e-41
CC3_GM003975	1495.05	3.48374	0.25603	13.6068	3.65007e-42	2.14687e-40
CC3_GM003976	676.79	2.42672	0.228241	10.6322	2.10978e-26	6.73872e-25
CC3_GM003978	1626.99	2.95759	0.187901	15.7402	8.02157e-56	7.03419e-54
CC3_GM003979	18.2676	1.87404	0.392068	4.77989	1.75395e-06	9.32669e-06
CC3_GM003988	7407.15	1.91922	0.184098	10.425	1.90736e-25	5.85936e-24
CC3_GM003992	1714.92	1.8765	0.113636	16.5133	2.94325e-61	3.02028e-59
CC3_GM004028	5978.68	2.1727	0.742707	2.92538	0.00344036	0.0089353
CC3_GM004029	3608.3	1.65717	0.099276	16.6925	1.48526e-62	1.74718e-60
CC3_GM004151	630.934	4.13222	0.304897	13.5528	7.62235e-42	4.42923e-40
CC3_GM004152	306.682	4.60949	0.412197	11.1827	4.95343e-29	1.78286e-27
CC3_GM004153	632.11	4.38689	0.400265	10.96	5.95211e-28	2.02162e-26
CC3_GM004165	2989.25	2.12907	0.216639	9.82775	8.55081e-23	2.20538e-21
CC3_GM004166	211.535	1.70591	0.239643	7.11852	1.09094e-12	1.35259e-11
CC3_GM004188	1323.74	1.62421	0.12136	13.3834	7.56e-41	4.14339e-39
CC3_GM004211	786.94	2.23078	0.526162	4.23973	2.23791e-05	9.79439e-05
CC3_GM004212	8.01018	1.52752	0.530932	2.87706	0.004014	0.0102269
CC3_GM004213	337.774	2.08259	0.206163	10.1017	5.43051e-24	1.52275e-22
CC3_GM004269	85.5775	1.82053	0.204314	8.91048	5.08135e-19	1.06092e-17
CC3_GM004276	556.703	3.28297	0.296938	11.0561	2.04866e-28	7.1084e-27
CC3_GM004305	18.7337	1.56048	0.437669	3.56544	0.000363249	0.00121258
CC3_GM004315	7666.75	1.84758	0.144324	12.8016	1.6051e-37	7.9808e-36
CC3_GM004318	15702.7	1.997	0.213056	9.37314	7.04058e-21	1.64042e-19
CC3_GM004349	18.4486	1.74391	0.686328	2.54093	0.0110557	0.0251162
CC3_GM004382	95.7518	1.51219	0.243267	6.21615	5.09489e-10	4.55049e-09
CC3_GM004383	471.059	2.31014	0.242897	9.51076	1.89266e-21	4.58708e-20
CC3_GM004384	4832.84	1.73919	0.339809	5.11815	3.08551e-07	1.88694e-06
CC3_GM004410	1969.55	2.63629	0.15917	16.5628	1.29441e-61	1.38732e-59
CC3_GM004411	2192.79	2.24705	0.216474	10.3802	3.05077e-25	9.25399e-24
CC3_GM004467	666.107	2.39322	0.470008	5.09189	3.54519e-07	2.14535e-06
CC3_GM004468	224.954	1.83743	0.294808	6.23263	4.58658e-10	4.11172e-09
CC3_GM004538	3.80775	1.91266	0.734646	2.60351	0.00922736	0.0214682
CC3_GM004576	1065.63	2.25072	0.308663	7.29184	3.05753e-13	4.02908e-12
CC3_GM004577	197.786	2.72198	0.169889	16.0221	8.95525e-58	8.14927e-56
CC3_GM004578	49.0106	2.70854	0.305676	8.86081	7.94333e-19	1.63024e-17
CC3_GM004607	76.6836	1.908	0.54219	3.51906	0.000433078	0.00141705
CC3_GM004622	995.6	2.80374	0.611613	4.58417	4.55798e-06	2.25699e-05
CC3_GM004672	1528.95	2.07817	0.0997049	20.8432	1.75735e-96	4.03605e-94
CC3_GM004673	3270.11	1.88662	0.210951	8.9434	3.77367e-19	7.91321e-18
NFKLLJGP_00023	16.6211	1.88794	0.511643	3.68997	0.000224283	0.000789573
NFKLLJGP_00024	346.228	2.75666	0.608855	4.52761	5.96553e-06	2.89454e-05
NFKLLJGP_00025	142.738	2.31533	0.621029	3.72822	0.000192839	0.000686901
NFKLLJGP_00026	1964.59	2.22321	0.789774	2.815	0.00487779	0.0121957
NFKLLJGP_00027	1751.99	2.70624	0.931515	2.9052	0.00367022	0.00946603
NFKLLJGP_00031	76.7554	1.8742	0.547084	3.42579	0.000613005	0.00194893
NFKLLJGP_00040	1017.99	2.19255	0.922771	2.37605	0.0174992	0.0372786
NFKLLJGP_00041	1706.06	3.00354	0.747541	4.01789	5.87214e-05	0.000232906
NFKLLJGP_00086	462.288	1.74895	0.535382	3.26672	0.001088	0.00323316
NFKLLJGP_00087	299.058	2.17107	0.60779	3.57206	0.00035418	0.00118708
NFKLLJGP_00092	131.386	2.318	0.608929	3.80669	0.000140839	0.000515378
NFKLLJGP_00106	357.107	1.91628	0.62507	3.06571	0.00217156	0.00598139

## Sheet: down-regulated
GeneID	baseMean	log2FoldChange	lfcSE	stat	pvalue	padj
CC3_GM000296	1108.71	-1.61609	0.214927	-7.51926	5.5089e-14	7.86078e-13
CC3_GM000512	231.758	-1.8689	0.449596	-4.15684	3.22685e-05	0.000136758
CC3_GM000535	814.913	-2.19524	0.174329	-12.5925	2.32281e-36	1.08766e-34
CC3_GM000536	644.839	-2.98666	0.430069	-6.9446	3.79533e-12	4.48649e-11
CC3_GM000537	686.608	-3.06786	0.419105	-7.32003	2.47908e-13	3.30293e-12
CC3_GM000538	648.286	-2.94495	0.450253	-6.54065	6.12504e-11	6.12885e-10
CC3_GM000539	413.215	-2.6551	0.337785	-7.86032	3.83148e-15	5.92283e-14
CC3_GM000540	346.778	-1.71239	0.378815	-4.52039	6.17254e-06	2.98597e-05
CC3_GM000541	524.643	-2.02046	0.482034	-4.19154	2.7707e-05	0.000118783
CC3_GM000542	328.667	-2.14724	0.405777	-5.29167	1.21202e-07	7.83588e-07
CC3_GM000543	415.071	-2.08443	0.532706	-3.91292	9.11883e-05	0.000347944
CC3_GM000988	81.9805	-1.77996	0.201992	-8.81201	1.22923e-18	2.48058e-17
CC3_GM000995	238.14	-2.69854	0.291935	-9.24361	2.38314e-20	5.37097e-19
CC3_GM000996	57.5982	-1.93523	0.241594	-8.01026	1.14462e-15	1.88413e-14
CC3_GM000997	101.075	-2.31972	0.262983	-8.8208	1.1365e-18	2.3128e-17
CC3_GM001002	683.751	-2.22675	0.187772	-11.8588	1.93775e-32	8.0567e-31
CC3_GM001006	74.2247	-1.69582	0.247309	-6.85708	7.02801e-12	8.0705e-11
CC3_GM001008	669.928	-2.08147	0.201883	-10.3103	6.33039e-25	1.90822e-23
CC3_GM001009	245.257	-1.87759	0.190561	-9.85295	6.65637e-23	1.726e-21
CC3_GM001042	188.362	-1.87101	0.394925	-4.73764	2.16226e-06	1.13231e-05
CC3_GM001131	2276.29	-2.93595	0.292204	-10.0476	9.40991e-24	2.57864e-22
CC3_GM001309	2228.82	-1.78589	0.28521	-6.26166	3.80893e-10	3.45309e-09
CC3_GM001310	481.555	-1.84439	0.364666	-5.05775	4.24227e-07	2.52287e-06
CC3_GM001311	16269.5	-1.55435	0.252018	-6.1676	6.93343e-10	6.13577e-09
CC3_GM001382	1068.91	-2.39341	0.550879	-4.34471	1.39458e-05	6.33337e-05
CC3_GM001550	613.776	-1.53209	0.237404	-6.45352	1.09284e-10	1.06265e-09
CC3_GM001916	1401.8	-1.54381	0.117257	-13.1661	1.3753e-39	7.37007e-38
CC3_GM002103	11.1821	-1.57693	0.602557	-2.61706	0.00886905	0.0206944
CC3_GM002116	3.10828	-2.23167	0.836457	-2.668	0.00763036	0.0181734
CC3_GM002118	895.55	-3.34471	0.142089	-23.5396	1.60511e-122	4.83841e-120
CC3_GM002119	7795.4	-6.10459	0.184529	-33.0821	5.38185e-240	6.48917e-237
CC3_GM002120	2399.17	-5.96597	0.240234	-24.834	3.85095e-136	1.32665e-133
CC3_GM002121	3832.45	-5.57357	0.238317	-23.3872	5.77107e-121	1.63729e-118
CC3_GM002122	7149.57	-5.57824	0.310783	-17.949	4.89049e-72	6.37482e-70
CC3_GM002123	4548.07	-5.86865	0.303965	-19.307	4.69157e-83	7.80256e-81
CC3_GM002124	5882.89	-4.92485	0.30088	-16.3681	3.22899e-60	3.24446e-58
CC3_GM002125	5913.97	-5.34125	0.279263	-19.1262	1.52689e-81	2.45473e-79
CC3_GM002126	8600.73	-5.47814	0.20287	-27.0032	1.35537e-160	6.53695e-158
CC3_GM002127	1355.7	-1.96563	0.255708	-7.68703	1.50591e-14	2.24167e-13
CC3_GM002130	46.0415	-2.47539	0.452834	-5.46644	4.59157e-08	3.11903e-07
CC3_GM002132	4.71671	-1.73088	0.766983	-2.25674	0.0240243	0.049348
CC3_GM002134	70.1716	-1.60778	0.301162	-5.33858	9.36792e-08	6.13046e-07
CC3_GM002135	21.2372	-1.82742	0.355656	-5.13818	2.77414e-07	1.71096e-06
CC3_GM002186	8570.38	-2.22541	0.336293	-6.61746	3.65414e-11	3.79826e-10
CC3_GM002187	19923.1	-2.1978	0.351378	-6.25478	3.98068e-10	3.59528e-09
CC3_GM002188	29532.2	-2.12504	0.368315	-5.76963	7.94478e-09	5.9778e-08
CC3_GM002189	2232.66	-1.96279	0.350541	-5.59931	2.15206e-08	1.52414e-07
CC3_GM002190	1845.75	-1.62141	0.275113	-5.8936	3.77869e-09	2.97302e-08
CC3_GM002191	928.814	-1.56286	0.242741	-6.43838	1.20757e-10	1.16482e-09
CC3_GM002197	190.131	-1.86759	0.263933	-7.076	1.48374e-12	1.8302e-11
CC3_GM002198	4579.6	-1.71729	0.33125	-5.18427	2.16867e-07	1.36369e-06
CC3_GM002199	373.86	-1.86805	0.319656	-5.84394	5.09815e-09	3.90912e-08
CC3_GM002200	397.666	-2.17484	0.293749	-7.40373	1.3241e-13	1.81425e-12
CC3_GM002201	2571.85	-2.2531	0.310663	-7.25254	4.09028e-13	5.28592e-12
CC3_GM002202	2480.25	-2.48671	0.324532	-7.66244	1.82431e-14	2.69898e-13
CC3_GM002203	4216.11	-2.49708	0.331143	-7.54081	4.67074e-14	6.72447e-13
CC3_GM002204	3058.89	-2.55896	0.319928	-7.99855	1.25891e-15	2.05821e-14
CC3_GM002205	5040.25	-2.40883	0.344656	-6.98908	2.76688e-12	3.32785e-11
CC3_GM002206	466.75	-2.80983	0.359856	-7.80821	5.80067e-15	8.82543e-14
CC3_GM002207	6906.43	-2.23964	0.345293	-6.48621	8.80233e-11	8.66401e-10
CC3_GM002208	14262.9	-2.20693	0.324972	-6.79116	1.11239e-11	1.23619e-10
CC3_GM002209	3707.98	-2.19453	0.320677	-6.84343	7.73203e-12	8.81597e-11
CC3_GM002210	2180.7	-2.06437	0.312868	-6.59823	4.16108e-11	4.2974e-10
CC3_GM002211	5004.32	-2.05401	0.315993	-6.50018	8.02237e-11	7.92867e-10
CC3_GM002212	9160.51	-2.04955	0.307073	-6.67447	2.48123e-11	2.6301e-10
CC3_GM002213	6777.25	-2.05208	0.310388	-6.61132	3.80912e-11	3.94235e-10
CC3_GM002289	4676.17	-2.10814	0.306343	-6.88163	5.91735e-12	6.84397e-11
CC3_GM002290	4233.04	-2.49106	0.344287	-7.23543	4.64069e-13	5.90556e-12
CC3_GM002418	441.729	-2.50221	0.521406	-4.79896	1.59489e-06	8.56586e-06
CC3_GM002419	616.341	-2.36518	0.493595	-4.79173	1.65348e-06	8.82159e-06
CC3_GM002423	2106.46	-3.26055	0.535643	-6.08716	1.14928e-09	9.82796e-09
CC3_GM002424	483.116	-2.73905	0.479543	-5.71179	1.11794e-08	8.23178e-08
CC3_GM002467	4875	-2.21094	0.464021	-4.76475	1.89091e-06	1.00108e-05
CC3_GM002533	317.959	-1.80976	0.2731	-6.62672	3.43229e-11	3.59088e-10
CC3_GM002545	192.797	-1.71222	0.415221	-4.12364	3.72928e-05	0.000155322
CC3_GM002546	710.744	-2.92595	0.438367	-6.67466	2.4781e-11	2.6301e-10
CC3_GM002674	520.578	-3.06402	0.285143	-10.7456	6.21819e-27	2.02637e-25
CC3_GM002675	504.488	-2.98633	0.295891	-10.0927	5.95207e-24	1.65935e-22
CC3_GM002676	772.627	-2.63042	0.300131	-8.76426	1.88007e-18	3.71622e-17
CC3_GM002677	17.5312	-3.92699	0.584997	-6.71284	1.90872e-11	2.06407e-10
CC3_GM002678	328.405	-2.87043	0.263745	-10.8833	1.38415e-27	4.60398e-26
CC3_GM002679	160.735	-2.56661	0.310162	-8.27507	1.28384e-16	2.24346e-15
CC3_GM002680	768.169	-2.61041	0.300881	-8.67588	4.10349e-18	7.91645e-17
CC3_GM002681	1729.57	-2.45218	0.31352	-7.82144	5.22236e-15	7.99601e-14
CC3_GM002682	661.944	-1.97659	0.320947	-6.15861	7.33872e-10	6.47068e-09
CC3_GM002740	769.863	-3.07349	0.467245	-6.57789	4.77161e-11	4.88609e-10
CC3_GM002748	159.518	-3.43413	0.234226	-14.6616	1.13566e-48	8.17503e-47
CC3_GM002749	283.392	-3.57098	0.199292	-17.9183	8.48733e-72	1.07722e-69
CC3_GM002851	557.511	-1.94151	0.29855	-6.50311	7.86759e-11	7.79166e-10
CC3_GM002852	1244.88	-2.05169	0.238424	-8.60521	7.61742e-18	1.43511e-16
CC3_GM002886	3691.38	-1.91689	0.442959	-4.32747	1.5083e-05	6.79863e-05
CC3_GM002888	1673.21	-1.85481	0.43848	-4.23009	2.33601e-05	0.000102052
CC3_GM002889	2942.19	-2.12171	0.427251	-4.96594	6.83673e-07	3.94421e-06
CC3_GM002891	2673.98	-1.81185	0.408831	-4.43179	9.34546e-06	4.42328e-05
CC3_GM002894	2581.24	-3.49387	0.509469	-6.85787	6.98968e-12	8.04564e-11
CC3_GM002895	1988.13	-3.15523	0.520406	-6.06302	1.33591e-09	1.12641e-08
CC3_GM002896	2207.19	-3.1699	0.529999	-5.98096	2.2183e-09	1.79511e-08
CC3_GM002897	2226.98	-3.17272	0.502533	-6.31346	2.72859e-10	2.53077e-09
CC3_GM002898	1927.06	-3.35217	0.51343	-6.52897	6.62254e-11	6.59928e-10
CC3_GM002899	722.745	-2.78256	0.523223	-5.31812	1.04844e-07	6.81484e-07
CC3_GM002900	2790.64	-2.95808	0.513817	-5.75708	8.55804e-09	6.42919e-08
CC3_GM002901	4325.67	-3.07322	0.521052	-5.89811	3.677e-09	2.90248e-08
CC3_GM002902	726.467	-3.07826	0.56467	-5.45144	4.99642e-08	3.37976e-07
CC3_GM002936	2351.62	-1.51115	0.359123	-4.20788	2.57775e-05	0.000111402
CC3_GM002937	720.798	-2.76314	0.427611	-6.46181	1.0346e-10	1.01215e-09
CC3_GM002956	5.97336	-1.7183	0.579742	-2.9639	0.00303764	0.00805417
CC3_GM003041	1251.14	-2.77198	0.181296	-15.2898	8.94427e-53	7.31156e-51
CC3_GM003084	1127.89	-1.81734	0.360884	-5.03581	4.75829e-07	2.80553e-06
CC3_GM003101	17.7456	-1.50939	0.467496	-3.22866	0.00124372	0.00363983
CC3_GM003103	279.696	-1.65277	0.129701	-12.7429	3.41638e-37	1.66436e-35
CC3_GM003126	1941.62	-2.97763	0.559596	-5.32103	1.03179e-07	6.7157e-07
CC3_GM003295	22.4738	-1.69953	0.421407	-4.03298	5.50741e-05	0.000219523
CC3_GM003296	11.2268	-1.64813	0.499994	-3.2963	0.000979682	0.00294944
CC3_GM003298	26.4584	-2.1402	0.362445	-5.90491	3.52834e-09	2.79428e-08
CC3_GM003301	33.0482	-2.25616	0.333046	-6.77433	1.24988e-11	1.37945e-10
CC3_GM003302	16.1713	-2.04628	0.514654	-3.97604	7.0072e-05	0.000273871
CC3_GM003304	174.558	-1.6425	0.138926	-11.8228	2.97583e-32	1.21631e-30
CC3_GM003527	8.2321	-1.81286	0.494759	-3.66414	0.000248172	0.000865462
CC3_GM003529	21.2283	-1.54622	0.393351	-3.93089	8.46326e-05	0.00032447
CC3_GM003535	277.557	-2.34086	0.383737	-6.10017	1.05955e-09	9.19105e-09
CC3_GM003568	840.686	-1.59297	0.191595	-8.31423	9.23508e-17	1.63753e-15
CC3_GM003588	1097.13	-1.59237	0.137379	-11.5911	4.57383e-31	1.79346e-29
CC3_GM003660	9.95227	-2.12088	0.504664	-4.20256	2.63912e-05	0.000113749
CC3_GM003670	514.095	-1.6246	0.161338	-10.0695	7.53263e-24	2.08793e-22
CC3_GM003671	1031.06	-1.9946	0.148409	-13.4399	3.5286e-41	2.0089e-39
CC3_GM003829	11528.4	-1.55181	0.215734	-7.19316	6.33098e-13	7.93099e-12
CC3_GM003830	38463.8	-2.17035	0.288395	-7.52561	5.24735e-14	7.50978e-13
CC3_GM003831	21209.2	-1.99464	0.289497	-6.89003	5.57807e-12	6.48265e-11
CC3_GM003887	4828.85	-1.96966	0.295905	-6.6564	2.80618e-11	2.96154e-10
CC3_GM004104	812.457	-4.09532	0.780808	-5.24498	1.56298e-07	1.0011e-06
CC3_GM004105	1264.18	-4.16158	0.752239	-5.53226	3.16132e-08	2.20015e-07
CC3_GM004106	2556.79	-3.93758	0.576075	-6.83519	8.18984e-12	9.31594e-11
CC3_GM004283	265.622	-1.92341	0.319797	-6.01446	1.80485e-09	1.48546e-08
CC3_GM004290	456.955	-1.76792	0.208118	-8.4948	1.98269e-17	3.63593e-16
CC3_GM004291	417.716	-1.69048	0.265293	-6.37213	1.86426e-10	1.76647e-09
CC3_GM004292	152.104	-1.57935	0.185202	-8.52772	1.4926e-17	2.75817e-16
CC3_GM004519	318.828	-1.83046	0.261729	-6.99373	2.67675e-12	3.22749e-11
CC3_GM004591	13.9031	-1.53347	0.386535	-3.96721	7.27174e-05	0.000283521
CC3_GM004654	88.1074	-1.76942	0.291063	-6.07918	1.20799e-09	1.0243e-08
CC3_GM004655	225.3	-1.72719	0.230341	-7.49841	6.45977e-14	9.16338e-13
CC3_GM004718	10.5234	-2.32457	0.47681	-4.87525	1.08673e-06	6.04532e-06
CC3_GM004725	4.95277	-2.20511	0.955793	-2.3071	0.0210492	0.0438911
