# Supplementary material for: Bacteria isolated from the grape phyllosphere capable of degrading guaiacol, a main volatile phenol associated with smoke taint in wine
Source: PLoS One. 2025 Oct 1;20(10):e0331854. doi: 10.1371/journal.pone.0331854 (PMC12488008; doi:10.1371/journal.pone.0331854)
Supplement: S6 File — (XLSX) [file pone.0331854.s010.xlsx]

## Sheet: up-regulated
S6 File. Differentially expressed genes for Vvg02 in RNAseq experiment 1
GeneID	baseMean	log2FoldChange	lfcSE	stat	pvalue	padj
CC4_GM000028	340.523	2.31045	0.181819	12.7075	5.37482e-37	1.29378e-35
CC4_GM000067	85.3514	3.00405	0.358885	8.37051	5.73713e-17	5.28261e-16
CC4_GM000074	1076.82	1.539	0.112815	13.6418	2.25822e-42	6.61017e-41
CC4_GM000085	69.6099	1.88798	0.196896	9.58874	8.91639e-22	1.09255e-20
CC4_GM000102	152.176	1.64173	0.166741	9.846	7.1324e-23	9.58125e-22
CC4_GM000107	1333.69	1.881	0.130846	14.3757	7.3538e-47	2.54538e-45
CC4_GM000109	4.71753	1.70029	0.694105	2.44961	0.014301	0.0271804
CC4_GM000122	1.26292	3.14738	1.26763	2.48289	0.0130321	0.0250646
CC4_GM000125	862.356	2.1673	0.160248	13.5247	1.11816e-41	3.17503e-40
CC4_GM000126	224.215	1.95542	0.210557	9.28691	1.5883e-20	1.82366e-19
CC4_GM000181	147.974	1.92395	0.199223	9.65728	4.57861e-22	5.7287e-21
CC4_GM000197	5627.15	5.3627	0.113764	47.139	0	0
CC4_GM000198	888.609	4.5842	0.140308	32.6725	3.83716e-234	6.06527e-232
CC4_GM000199	867.19	4.67245	0.137409	34.004	1.94545e-253	4.01101e-251
CC4_GM000200	1347.32	3.88098	0.101187	38.3546	0	0
CC4_GM000202	2088.59	4.17244	0.183246	22.7695	9.19193e-115	7.14559e-113
CC4_GM000203	413.721	4.78701	0.257573	18.5851	4.24271e-77	2.21087e-75
CC4_GM000204	2115.57	5.82497	0.263608	22.0971	3.37229e-108	2.38678e-106
CC4_GM000205	7492.94	6.84913	0.171711	39.8876	0	0
CC4_GM000206	7812.71	4.59282	0.149834	30.6526	2.43631e-206	3.30086e-204
CC4_GM000207	5944.59	5.49668	0.22621	24.299	2.00894e-130	1.73207e-128
CC4_GM000208	962.543	5.75963	0.177545	32.4403	7.41137e-231	1.09827e-228
CC4_GM000209	2711.73	3.9447	0.140701	28.0361	5.90943e-173	6.09185e-171
CC4_GM000210	985.601	1.66305	0.102378	16.2442	2.45536e-59	1.10889e-57
CC4_GM000259	6.49856	1.63899	0.600331	2.73014	0.00633074	0.013024
CC4_GM000261	22.8314	1.71793	0.298043	5.76401	8.21382e-09	3.94629e-08
CC4_GM000262	196.692	1.56779	0.197045	7.95654	1.76912e-15	1.46408e-14
CC4_GM000263	76.8281	1.95206	0.202826	9.62429	6.31422e-22	7.83822e-21
CC4_GM000264	3.98249	1.52635	0.649994	2.34826	0.0188616	0.0348157
CC4_GM000265	39.5845	2.11641	0.277196	7.63507	2.257e-14	1.70425e-13
CC4_GM000297	1227.97	1.82591	0.0825853	22.1093	2.57047e-108	1.84685e-106
CC4_GM000298	959.573	1.92137	0.106445	18.0503	7.8525e-73	3.83882e-71
CC4_GM000308	262.165	2.93228	0.398334	7.36136	1.82052e-13	1.30407e-12
CC4_GM000309	2263.61	3.39726	0.400245	8.48795	2.10309e-17	2.0188e-16
CC4_GM000310	310.166	3.01144	0.453216	6.6446	3.04038e-11	1.81581e-10
CC4_GM000314	1078.79	1.83799	0.3903	4.70917	2.48732e-06	8.97632e-06
CC4_GM000315	1475.72	2.35513	0.398394	5.91155	3.38898e-09	1.68631e-08
CC4_GM000316	2385.13	3.01435	0.397944	7.5748	3.59668e-14	2.68168e-13
CC4_GM000317	2965.74	3.17747	0.393636	8.07209	6.91029e-16	5.92131e-15
CC4_GM000318	3431.4	3.78808	0.401913	9.42512	4.29612e-21	5.06771e-20
CC4_GM000319	328.522	1.82096	0.202759	8.98091	2.68529e-19	2.85508e-18
CC4_GM000544	344.923	1.57415	0.099518	15.8178	2.34729e-56	9.76389e-55
CC4_GM000604	866.353	2.025	0.103001	19.6601	4.73682e-86	2.70627e-84
CC4_GM000620	133.94	2.70966	0.445209	6.08626	1.15577e-09	6.02273e-09
CC4_GM000642	469.821	2.56354	0.185269	13.8368	1.52785e-43	4.76648e-42
CC4_GM000643	1570.63	2.5513	0.138888	18.3695	2.30687e-75	1.17625e-73
CC4_GM000717	2887.6	1.86045	0.373495	4.98118	6.31968e-07	2.46244e-06
CC4_GM000718	9747.45	5.87492	0.690601	8.50697	1.78539e-17	1.73136e-16
CC4_GM000719	3410.31	5.97871	0.731978	8.16788	3.13863e-16	2.75618e-15
CC4_GM000720	1215.76	6.09566	0.741453	8.22124	2.01406e-16	1.79862e-15
CC4_GM000721	1385.64	5.99287	0.727703	8.23532	1.79082e-16	1.60835e-15
CC4_GM000722	817.428	5.95742	0.772634	7.71054	1.2529e-14	9.70795e-14
CC4_GM000723	2943.3	6.06349	0.759468	7.98387	1.41817e-15	1.18398e-14
CC4_GM000724	1473.54	6.07788	0.715828	8.4907	2.05395e-17	1.97563e-16
CC4_GM000725	3486.86	5.09517	0.669351	7.61211	2.6966e-14	2.0233e-13
CC4_GM000736	1878.48	1.51522	0.17969	8.43241	3.3862e-17	3.17968e-16
CC4_GM000780	2329.08	1.94137	0.150058	12.9374	2.7682e-38	7.17312e-37
CC4_GM000787	1237.87	2.4475	0.21884	11.184	4.88429e-29	8.97725e-28
CC4_GM000791	245.456	1.79807	0.124394	14.4546	2.34489e-47	8.23666e-46
CC4_GM000792	415.501	2.18257	0.136283	16.015	1.00431e-57	4.29049e-56
CC4_GM000793	743.609	2.47455	0.106399	23.2571	1.20436e-119	9.84669e-118
CC4_GM000794	5257.59	3.73094	0.126723	29.4416	1.61429e-190	1.91374e-188
CC4_GM000795	2894.37	3.54542	0.0980717	36.1513	3.55399e-286	8.42652e-284
CC4_GM000801	1579.75	1.65094	0.165254	9.99033	1.68024e-23	2.3643e-22
CC4_GM000802	1209.4	1.55155	0.16908	9.17642	4.45643e-20	4.99584e-19
CC4_GM000874	1221.11	2.00157	0.0893961	22.3899	4.93173e-111	3.7121e-109
CC4_GM000877	211.01	1.92195	0.281194	6.83496	8.20261e-12	5.19316e-11
CC4_GM000991	534.56	2.79358	0.288838	9.67177	3.9743e-22	5.04817e-21
CC4_GM001423	1640.29	2.87469	0.237602	12.0987	1.07248e-33	2.31169e-32
CC4_GM001479	125.868	2.11363	0.353131	5.98538	2.15886e-09	1.0914e-08
CC4_GM001480	210.21	1.57237	0.25481	6.17074	6.79707e-10	3.63379e-09
CC4_GM001552	81.1993	1.56583	0.205001	7.63817	2.20337e-14	1.67428e-13
CC4_GM001576	3417.9	1.90977	0.077769	24.5569	3.64838e-133	3.26427e-131
CC4_GM001577	805.737	1.62571	0.105224	15.45	7.54301e-54	3.00579e-52
CC4_GM001596	777.368	2.93078	0.137386	21.3324	5.67779e-101	3.73946e-99
CC4_GM001600	578.103	2.22191	0.363758	6.10821	1.00752e-09	5.28503e-09
CC4_GM001601	428.14	2.28265	0.250684	9.10571	8.57069e-20	9.36457e-19
CC4_GM001655	187.432	1.67521	0.17535	9.5535	1.25384e-21	1.52064e-20
CC4_GM001656	127.383	1.78601	0.190617	9.36963	7.27899e-21	8.48082e-20
CC4_GM001659	1092.41	1.5126	0.123166	12.2809	1.14648e-34	2.5524e-33
CC4_GM001660	415.562	1.72244	0.120965	14.2392	5.23437e-46	1.73576e-44
CC4_GM001678	547.349	2.69261	0.172833	15.5792	1.00752e-54	4.15449e-53
CC4_GM001746	260.418	1.7846	0.176223	10.127	4.19447e-24	6.12005e-23
CC4_GM001806	937.875	1.50792	0.117479	12.8357	1.03471e-37	2.55553e-36
CC4_GM001882	683.948	1.92372	0.153728	12.5138	6.27308e-36	1.47995e-34
CC4_GM001894	310.583	1.54767	0.162543	9.52162	1.70499e-21	2.04685e-20
CC4_GM002006	421.891	3.04478	0.441561	6.89548	5.36817e-12	3.43534e-11
CC4_GM002018	349.334	1.81097	0.123313	14.6859	7.9317e-49	2.89324e-47
CC4_GM002049	4.41212	3.88117	1.00109	3.87695	0.000105772	0.000300162
CC4_GM002114	148.391	1.92987	0.179904	10.7272	7.58275e-27	1.28419e-25
CC4_GM002144	199.561	2.14864	0.132894	16.1681	8.46422e-59	3.71642e-57
CC4_GM002145	437.962	2.54036	0.185074	13.7262	7.07335e-43	2.1229e-41
CC4_GM002201	911.593	1.54549	0.0975437	15.844	1.54539e-56	6.48516e-55
CC4_GM002202	800.064	2.22389	0.0895976	24.8208	5.34323e-136	4.87261e-134
CC4_GM002204	577.551	1.91332	0.249294	7.67497	1.65452e-14	1.26748e-13
CC4_GM002205	232.646	2.06595	0.278521	7.41757	1.19286e-13	8.70238e-13
CC4_GM002222	93.1974	2.07193	0.264002	7.84815	4.22207e-15	3.39916e-14
CC4_GM002227	70.6912	1.64561	0.282682	5.82142	5.83487e-09	2.8466e-08
CC4_GM002228	2784.34	1.61992	0.190348	8.51028	1.73514e-17	1.68953e-16
CC4_GM002229	309.205	1.77125	0.12208	14.5089	1.0647e-47	3.79609e-46
CC4_GM002230	72.6459	1.66011	0.198123	8.37917	5.33024e-17	4.9271e-16
CC4_GM002240	1033.85	2.09127	0.402767	5.19225	2.07765e-07	8.53007e-07
CC4_GM002241	2123.04	1.98378	0.408737	4.85345	1.21331e-06	4.55905e-06
CC4_GM002242	423.63	1.63563	0.40601	4.02856	5.612e-05	0.00016643
CC4_GM002331	402.441	2.18585	0.270469	8.08169	6.38772e-16	5.50738e-15
CC4_GM002332	2110.57	2.37355	0.23428	10.1313	4.01409e-24	5.89314e-23
CC4_GM002333	663.554	2.45593	0.269339	9.11836	7.62716e-20	8.37222e-19
CC4_GM002334	1694.44	2.92436	0.248936	11.7474	7.27882e-32	1.46877e-30
CC4_GM002338	197.849	1.91259	0.183417	10.4275	1.85648e-25	2.96411e-24
CC4_GM002370	3120.59	1.53594	0.0919138	16.7106	1.09685e-62	5.09928e-61
CC4_GM002371	1730.07	1.56519	0.105011	14.905	3.05889e-50	1.16042e-48
CC4_GM002372	3172.56	1.56924	0.0948672	16.5414	1.84666e-61	8.50179e-60
CC4_GM002402	4.06323	1.65897	0.715606	2.31828	0.0204341	0.0374056
CC4_GM002426	963.545	1.82104	0.0950225	19.1643	7.35494e-82	3.96331e-80
CC4_GM002457	153.317	1.81183	0.267344	6.77715	1.22567e-11	7.67786e-11
CC4_GM002461	535.182	3.94016	0.479852	8.21119	2.19003e-16	1.93752e-15
CC4_GM002462	319.635	4.31948	0.423855	10.1909	2.17638e-24	3.27632e-23
CC4_GM002463	792.999	3.98734	0.470577	8.4733	2.38532e-17	2.26359e-16
CC4_GM002494	3364.65	1.50356	0.118544	12.6835	7.30011e-37	1.73955e-35
CC4_GM002564	536.458	1.6057	0.149829	10.7169	8.48047e-27	1.42604e-25
CC4_GM002629	1097.09	1.69865	0.0795216	21.3609	3.08935e-101	2.06334e-99
CC4_GM002631	3951.09	2.58633	0.128048	20.1981	1.01696e-90	6.18262e-89
CC4_GM002643	590.913	2.18968	0.153109	14.3015	2.14231e-46	7.3085e-45
CC4_GM002646	341.259	2.0479	0.212551	9.6349	5.69494e-22	7.10668e-21
CC4_GM002647	539.632	2.21896	0.172154	12.8894	5.16501e-38	1.30976e-36
CC4_GM002648	405.184	2.12551	0.152999	13.8923	7.05481e-44	2.2604e-42
CC4_GM002719	97.8588	1.81734	0.24628	7.37917	1.59283e-13	1.14965e-12
CC4_GM002737	444.539	2.87769	0.402293	7.15324	8.4755e-13	5.758e-12
CC4_GM002738	400.45	2.59886	0.293012	8.86947	7.34934e-19	7.64267e-18
CC4_GM002758	3464.32	2.42056	0.0690469	35.0568	3.07168e-269	6.93615e-267
CC4_GM002765	3441.78	1.84756	0.378186	4.88532	1.03263e-06	3.90487e-06
CC4_GM002767	5707.35	5.68665	0.110164	51.6201	0	0
CC4_GM002778	10831.3	1.66805	0.174057	9.58338	9.39155e-22	1.1478e-20
CC4_GM002779	2226.27	1.7702	0.179398	9.86745	5.76079e-23	7.80504e-22
CC4_GM002930	5498.65	1.56026	0.160189	9.74014	2.0328e-22	2.63376e-21
CC4_GM003087	603.603	3.04794	0.496731	6.13599	8.4633e-10	4.47413e-09
CC4_GM003088	652.25	1.6717	0.223625	7.47547	7.69299e-14	5.67343e-13
CC4_GM003165	633.383	2.1849	0.14837	14.726	4.38616e-49	1.62494e-47
CC4_GM003169	361.85	3.28708	0.438702	7.49275	6.74463e-14	4.98178e-13
CC4_GM003217	57745	1.72551	0.196409	8.78529	1.55965e-18	1.59394e-17
CC4_GM003229	27.3813	1.74165	0.278139	6.26178	3.80604e-10	2.0865e-09
CC4_GM003249	19080.4	1.6603	0.213985	7.75896	8.56277e-15	6.75619e-14
CC4_GM003358	1408.3	1.73873	0.136046	12.7805	2.10831e-37	5.15341e-36
CC4_GM003359	15794.5	5.39514	0.178834	30.1684	6.15476e-200	7.88807e-198
CC4_GM003360	56883.7	10.6644	0.232473	45.8735	0	0
CC4_GM003361	40243.6	10.0826	0.198212	50.8677	0	0
CC4_GM003362	9036.27	3.33826	0.149232	22.3696	7.77604e-111	5.76156e-109
CC4_GM003528	1063.52	2.29091	0.191836	11.942	7.14966e-33	1.48051e-31
CC4_GM003529	1457.59	2.39965	0.184613	12.9983	1.25106e-38	3.29584e-37
CC4_GM003603	503.288	3.40558	0.239069	14.2452	4.80443e-46	1.60441e-44
CC4_GM003604	11189.2	3.5585	0.179872	19.7835	4.12698e-87	2.3866e-85
CC4_GM003670	729.685	1.8658	0.103216	18.0766	4.8707e-73	2.40592e-71
CC4_GM003671	213.782	3.07385	0.167643	18.3357	4.29506e-75	2.16672e-73
CC4_GM003672	423.469	1.92002	0.168382	11.4027	4.05238e-30	7.62555e-29
CC4_GM003674	1371.06	1.76302	0.194963	9.04283	1.52663e-19	1.64529e-18
CC4_GM003737	1698.16	1.53781	0.204492	7.52015	5.47136e-14	4.05393e-13
CC4_GM003792	892.4	1.67399	0.131179	12.7612	2.70153e-37	6.56956e-36
CC4_GM003943	870.705	1.79785	0.105332	17.0684	2.55068e-65	1.22175e-63
CC4_GM003944	176.263	2.05774	0.165545	12.4301	1.79492e-35	4.09207e-34
CC4_GM003945	81.9818	1.65381	0.169423	9.7614	1.64863e-22	2.15962e-21
CC4_GM003952	149.626	1.58921	0.224588	7.0761	1.48272e-12	9.86124e-12
CC4_GM004032	2383.31	1.74783	0.126222	13.8472	1.32226e-43	4.15241e-42
CC4_GM004043	2131.7	2.20074	0.166644	13.2062	8.07905e-40	2.2145e-38
CC4_GM004044	7091.28	2.10283	0.153328	13.7146	8.3047e-43	2.44602e-41
CC4_GM004074	1565.44	1.53855	0.163217	9.42641	4.24378e-21	5.01846e-20
CC4_GM004097	997.724	1.50656	0.121232	12.4272	1.86119e-35	4.22284e-34
CC4_GM004098	2398.82	2.08823	0.265375	7.86898	3.57551e-15	2.89336e-14
CC4_GM004125	733.144	1.57535	0.108664	14.4974	1.25862e-47	4.45401e-46
CC4_GM004126	236.618	1.98707	0.140047	14.1886	1.0781e-45	3.52575e-44
CC4_GM004127	51.336	1.58698	0.249775	6.35364	2.10284e-10	1.17729e-09
CC4_GM004130	3988.05	1.5677	0.138443	11.3238	1.00053e-29	1.86791e-28
CC4_GM004138	982.4	1.67917	0.195855	8.57353	1.0036e-17	9.91471e-17
CC4_GM004139	737.14	1.64477	0.150093	10.9584	6.05643e-28	1.07163e-26
CC4_GM004141	152164	1.69925	0.123889	13.7159	8.15841e-43	2.41795e-41
CC4_GM004142	119508	1.67056	0.132958	12.5646	3.30435e-36	7.83462e-35
CC4_GM004143	1505.27	1.51215	0.156392	9.66897	4.08484e-22	5.16541e-21
CC4_GM004144	364.909	1.59722	0.195544	8.16811	3.13254e-16	2.75594e-15
CC4_GM004192	23798.1	1.67826	0.128358	13.0749	4.58396e-39	1.22119e-37
CC4_GM004193	2634.03	1.76737	0.142446	12.4073	2.38652e-35	5.38899e-34
CC4_GM004194	171.194	1.95938	0.263588	7.43352	1.05748e-13	7.76251e-13
CC4_GM004221	11.2174	6.98523	1.0253	6.81287	9.56691e-12	6.04078e-11
CC4_GM004354	705.267	1.86554	0.102348	18.2274	3.13056e-74	1.56264e-72
CC4_GM004450	547.602	1.73819	0.170728	10.1811	2.40877e-24	3.61468e-23
CC4_GM004451	1445.85	1.87398	0.128138	14.6247	1.95403e-48	7.07328e-47
CC4_GM004554	21.3144	1.85204	0.34999	5.29169	1.21192e-07	5.13577e-07
CC4_GM004558	3634.52	4.82871	0.34928	13.8247	1.80771e-43	5.60271e-42
CC4_GM004568	2605.5	2.12931	0.226163	9.41493	4.73396e-21	5.57034e-20
CC4_GM004578	6786.15	2.00005	0.209204	9.56027	1.17451e-21	1.42808e-20
CC4_GM004579	9937.65	1.88113	0.197273	9.53565	1.48951e-21	1.79727e-20
CC4_GM004580	20952.3	1.89147	0.14688	12.8776	6.01489e-38	1.50913e-36
CC4_GM004581	14012.5	1.52919	0.132427	11.5474	7.60722e-31	1.45457e-29
CC4_GM004596	5956	1.88731	0.206549	9.13734	6.40073e-20	7.04229e-19
CC4_GM004597	3175.55	2.00059	0.16003	12.5013	7.34399e-36	1.71202e-34
CC4_GM004614	1676.96	1.50789	0.12267	12.2922	9.97358e-35	2.23088e-33
CC4_GM004616	3.33309	2.07953	0.742168	2.80197	0.00507922	0.0106763
CC4_GM004623	255.782	1.7526	0.126262	13.8807	8.29804e-44	2.64089e-42
CC4_GM004624	3138.14	1.57678	0.0979578	16.0965	2.69974e-58	1.16384e-56
CC4_GM004625	21856.6	1.5564	0.104403	14.9076	2.94185e-50	1.12502e-48
CC4_GM004639	2607.67	5.5371	0.238904	23.1771	7.7474e-119	6.22681e-117
HONCPBEI_00009	15.1983	1.58651	0.450766	3.51959	0.00043221	0.00111086
HONCPBEI_00013	336.045	1.64098	0.146918	11.1693	5.7614e-29	1.05079e-27
HONCPBEI_00029	1.64647	3.55651	1.32254	2.68916	0.00716319	0.0145224
HONCPBEI_00061	1566.45	2.14382	0.0899552	23.8321	1.55358e-125	1.29247e-123
HONCPBEI_00062	808.465	1.54036	0.106759	14.4284	3.42913e-47	1.19566e-45
HONCPBEI_00075	1406.94	1.78042	0.0863833	20.6107	2.20172e-94	1.37376e-92
HONCPBEI_00076	1383.33	1.50029	0.0718715	20.8746	9.11689e-97	5.7643e-95
HONCPBEI_00077	97.9344	1.72934	0.200921	8.60706	7.49611e-18	7.45211e-17
HONCPBEI_00078	196.678	1.63573	0.150194	10.8908	1.2751e-27	2.21485e-26

## Sheet: down-regulated
GeneID	baseMean	log2FoldChange	lfcSE	stat	pvalue	padj
CC4_GM000064	1060.26	-2.17416	0.262195	-8.29213	1.11242e-16	1.01055e-15
CC4_GM000613	38.2528	-2.05786	0.258732	-7.95363	1.81125e-15	1.49373e-14
CC4_GM000629	18.6157	-2.04394	0.400986	-5.09729	3.44548e-07	1.38697e-06
CC4_GM000682	382.768	-1.52916	0.115945	-13.1887	1.01954e-39	2.77853e-38
CC4_GM000683	518.996	-1.70236	0.160054	-10.6362	2.02314e-26	3.37807e-25
CC4_GM000684	865.118	-1.55137	0.143652	-10.7995	3.46026e-27	5.92367e-26
CC4_GM000685	549.982	-1.50064	0.147681	-10.1613	2.95036e-24	4.38577e-23
CC4_GM000815	876.638	-2.71745	0.167761	-16.1983	5.18388e-59	2.29738e-57
CC4_GM000890	803.742	-2.20889	0.104933	-21.0504	2.26701e-98	1.45272e-96
CC4_GM000891	2035.09	-2.78556	0.129968	-21.4326	6.63048e-102	4.55678e-100
CC4_GM000909	5519.7	-2.4558	0.162268	-15.1342	9.62846e-52	3.80485e-50
CC4_GM000916	238.434	-1.59057	0.246264	-6.4588	1.05538e-10	6.03693e-10
CC4_GM000922	306.612	-1.75429	0.385369	-4.55224	5.30772e-06	1.83449e-05
CC4_GM000927	46.7963	-2.51393	0.288468	-8.71474	2.91427e-18	2.94658e-17
CC4_GM000928	1.39661	-3.16902	1.24437	-2.54668	0.0108752	0.0213277
CC4_GM000929	12.8638	-1.80193	0.40916	-4.40398	1.06285e-05	3.51023e-05
CC4_GM000962	115.503	-2.37631	0.265286	-8.95756	3.31955e-19	3.51368e-18
CC4_GM001281	2381.56	-1.63012	0.123034	-13.2494	4.55054e-40	1.25457e-38
CC4_GM001589	855.204	-1.96504	0.144956	-13.5561	7.29012e-42	2.09514e-40
CC4_GM001590	2578.15	-1.7651	0.255939	-6.89654	5.32846e-12	3.41454e-11
CC4_GM001957	603.556	-2.02673	0.147753	-13.717	8.03296e-43	2.39574e-41
CC4_GM002166	624.207	-1.53383	0.127067	-12.071	1.50237e-33	3.20911e-32
CC4_GM002557	445.75	-1.82115	0.179156	-10.1652	2.83535e-24	4.22807e-23
CC4_GM002699	317.009	-1.64203	0.101565	-16.1672	8.58939e-59	3.73678e-57
CC4_GM002791	76.9836	-1.61521	0.308229	-5.24028	1.60335e-07	6.71059e-07
CC4_GM002794	220.815	-2.91786	0.173569	-16.8109	2.02985e-63	9.53026e-62
CC4_GM002795	319.987	-3.14576	0.137495	-22.879	7.51963e-116	5.94302e-114
CC4_GM002860	689.947	-1.97469	0.211167	-9.35133	8.65506e-21	1.00348e-19
CC4_GM002861	2370.15	-2.05599	0.184843	-11.1229	9.70512e-29	1.74987e-27
CC4_GM002948	190.758	-1.85896	0.30982	-6.00012	1.97171e-09	1.00106e-08
CC4_GM002984	2275.15	-1.80901	0.0930188	-19.4478	3.04421e-84	1.69831e-82
CC4_GM003222	590.493	-2.89508	0.095119	-30.4364	1.81258e-203	2.38757e-201
CC4_GM003223	409.439	-2.47963	0.10126	-24.4878	1.99256e-132	1.74976e-130
CC4_GM003257	404.205	-1.51395	0.196534	-7.70326	1.32634e-14	1.02435e-13
CC4_GM003258	517.663	-1.6138	0.171787	-9.39416	5.76787e-21	6.77011e-20
CC4_GM003293	50.3338	-1.55896	0.193531	-8.05533	7.92619e-16	6.77225e-15
CC4_GM003302	27.9215	-1.50423	0.267454	-5.62426	1.86304e-08	8.62749e-08
CC4_GM003309	4.7683	-1.968	0.673576	-2.92172	0.00348099	0.00753051
CC4_GM003550	258.326	-4.03126	0.159896	-25.2118	2.97194e-140	2.76333e-138
CC4_GM003551	131.606	-3.108	0.162503	-19.1258	1.53965e-81	8.20337e-80
CC4_GM003648	6.91718	-1.61221	0.644518	-2.50142	0.0123697	0.0239417
CC4_GM003707	510.489	-1.56713	0.649653	-2.41226	0.015854	0.0298451
CC4_GM003708	419.376	-1.55254	0.585159	-2.6532	0.00797331	0.0160413
CC4_GM003709	504.132	-1.67324	0.505856	-3.30773	0.00094054	0.00226859
CC4_GM003754	336.766	-1.80411	0.132821	-13.5831	5.04752e-42	1.45947e-40
CC4_GM003758	32.621	-1.60232	0.302956	-5.28896	1.23014e-07	5.20834e-07
CC4_GM003759	27.8444	-1.63202	0.35313	-4.62159	3.80804e-06	1.34358e-05
CC4_GM003767	3174.52	-2.71912	0.120393	-22.5853	6.04044e-113	4.61997e-111
CC4_GM003768	95.8511	-2.23291	0.230418	-9.69067	3.30349e-22	4.22241e-21
CC4_GM003857	445.763	-3.42592	0.134844	-25.4066	2.13457e-142	2.02443e-140
CC4_GM003858	232.616	-3.46524	0.179169	-19.3406	2.44526e-83	1.33281e-81
CC4_GM003938	82.0906	-1.71052	0.303099	-5.64344	1.66688e-08	7.76459e-08
CC4_GM004152	2132.2	-1.91082	0.137022	-13.9454	3.35751e-44	1.08308e-42
CC4_GM004308	10188.5	-5.92668	0.187372	-31.6306	1.40274e-219	2.0157e-217
CC4_GM004309	10330.3	-5.6256	0.0992753	-56.6667	0	0
CC4_GM004379	5354.77	-1.74219	0.0872529	-19.9671	1.0648e-88	6.23367e-87
CC4_GM004380	23440.9	-2.05079	0.0771904	-26.5679	1.59403e-155	1.57477e-153
CC4_GM004381	15222.4	-6.46078	0.185607	-34.8088	1.7871e-265	3.852e-263
CC4_GM004382	19572.3	-6.17666	0.130037	-47.4993	0	0
CC4_GM004383	13155.6	-6.83559	0.186571	-36.638	7.11603e-294	1.77601e-291
CC4_GM004384	5501.18	-6.97978	0.208093	-33.5416	1.19236e-246	2.26167e-244
CC4_GM004385	9357.77	-7.18219	0.174172	-41.2362	0	0
CC4_GM004386	36824	-6.86304	0.221286	-31.0143	3.45445e-211	4.81795e-209
CC4_GM004387	17738.2	-6.39862	0.228785	-27.9678	4.00702e-172	4.04283e-170
CC4_GM004388	703.739	-6.99307	0.240279	-29.1039	3.20191e-186	3.61511e-184
CC4_GM004389	8098.01	-7.08355	0.21832	-32.4457	6.23472e-231	9.53712e-229
CC4_GM004390	5037.76	-7.32744	0.13451	-54.475	0	0
CC4_GM004391	8088.51	-7.28296	0.132038	-55.1581	0	0
CC4_GM004392	4625.56	-6.51771	0.0938006	-69.4848	0	0
CC4_GM004393	5151.75	-5.70218	0.0979442	-58.2186	0	0
CC4_GM004394	827.38	-5.72933	0.169506	-33.8003	1.95553e-250	3.86381e-248
CC4_GM004395	1004.98	-5.57106	0.166464	-33.4671	1.44938e-245	2.64345e-243
CC4_GM004396	14341.6	-6.264	0.21394	-29.2792	1.90698e-188	2.20559e-186
CC4_GM004397	484.81	-4.00813	0.120918	-33.1474	6.18194e-241	1.08573e-238
CC4_GM004398	269.863	-3.69162	0.199827	-18.4741	3.3403e-76	1.72171e-74
CC4_GM004399	463.194	-2.25617	0.106316	-21.2213	6.07015e-100	3.9431e-98
CC4_GM004400	6698.43	-4.94498	0.173862	-28.442	6.12718e-178	6.60343e-176
CC4_GM004401	1754.9	-2.26759	0.0690188	-32.8547	9.77142e-237	1.65486e-234
CC4_GM004402	3308.74	-2.57818	0.0991305	-26.0079	4.03037e-149	3.90041e-147
CC4_GM004403	1643.26	-3.14174	0.141553	-22.1948	3.85734e-109	2.81408e-107
CC4_GM004404	4896.07	-4.05409	0.143848	-28.1832	9.38515e-175	9.88986e-173
CC4_GM004405	9950.71	-6.71458	0.227641	-29.4964	3.20235e-191	3.89373e-189
CC4_GM004406	108970	-7.06835	0.353645	-19.9871	7.12858e-89	4.22546e-87
CC4_GM004407	60215.8	-7.05268	0.363448	-19.4049	7.01107e-84	3.86587e-82
CC4_GM004408	24051.9	-6.49929	0.107668	-60.3641	0	0
CC4_GM004409	18786.1	-2.03698	0.135	-15.0887	1.92155e-51	7.53056e-50
CC4_GM004458	3.20018	-2.03081	0.853392	-2.37969	0.0173271	0.0322975
CC4_GM004463	1036.32	-1.87743	0.132186	-14.203	8.78254e-46	2.89214e-44
CC4_GM004464	6606.43	-4.78609	0.0866328	-55.2457	0	0
CC4_GM004465	4581.32	-4.70682	0.0907785	-51.8495	0	0
CC4_GM004466	4193.59	-4.18451	0.175299	-23.8707	6.17239e-126	5.22669e-124
CC4_GM004467	2920.77	-4.46258	0.148921	-29.9662	2.7097e-197	3.38142e-195
CC4_GM004468	5084.81	-4.66921	0.103317	-45.1932	0	0
CC4_GM004469	2858.17	-4.51527	0.138115	-32.6922	2.01909e-234	3.30156e-232
CC4_GM004470	1939.85	-4.79152	0.166322	-28.8086	1.6736e-182	1.84563e-180
CC4_GM004471	5734.41	-4.99016	0.111606	-44.7122	0	0
CC4_GM004472	637.383	-3.25724	0.1507	-21.614	1.32534e-103	9.24227e-102
