# Supplementary material for: Bacteria isolated from the grape phyllosphere capable of degrading guaiacol, a main volatile phenol associated with smoke taint in wine
Source: PLoS One. 2025 Oct 1;20(10):e0331854. doi: 10.1371/journal.pone.0331854 (PMC12488008; doi:10.1371/journal.pone.0331854)
Supplement: S7 File — G. alkanivorans Vvg01 and Vvg02 GuaAB protein sequence similarity to previously characterized R. opacus PD630 and Amycolatopsis sp. ATCC39116 GcoAB. R. opacus PD630 GcoAB accession numbers are WP_005251375.1 and WP_025433214.1. Amycolatopsis sp. ATCC39116 GcoAB accession numbers are WP_020419855.1 and WP_020419854.1. (XLSX) [file pone.0331854.s011.xlsx]

## Sheet: Sheet1
S7 File. GuaAB protein sequence percent similarity.
G. alkanivorans Vvg01 and Vvg02	R. opacus PD630	Amycolatopsis sp. ATCC39116
GuaA	0.82	0.79
GuaB	0.6	0.54
S7 File. G. alkanivorans Vvg01 and Vvg02 GuaAB protein sequence similarity to previously characterized R. opacus PD630 and Amycolatopsis sp. ATCC39116 GcoAB. R. opacus PD630 GcoAB accession numbers are WP_005251375.1 and WP_025433214.1. Amycolatopsis sp. ATCC39116 GcoAB accession numbers are WP_020419855.1 and WP_020419854.1.
