# Supplementary material for: Bacteria isolated from the grape phyllosphere capable of degrading guaiacol, a main volatile phenol associated with smoke taint in wine
Source: PLoS One. 2025 Oct 1;20(10):e0331854. doi: 10.1371/journal.pone.0331854 (PMC12488008; doi:10.1371/journal.pone.0331854)
Supplement: S8 File — (XLSX) [file pone.0331854.s012.xlsx]

## Sheet: 20 min up
S8 File. Differentially expressed genes for Vvg01 in RNAseq experiment 2 (time course)
GeneID	baseMean	log2FoldChange	lfcSE	stat	pvalue	padj
CC3_GM000692	145.471	3.12429	0.227549	13.7302	6.69694e-43	2.38514e-40
CC3_GM000934	47.6654	1.85562	0.275841	6.72713	1.73047e-11	1.09754e-09
CC3_GM001107	334.206	2.06017	0.176571	11.6677	1.86418e-31	6.16511e-29
CC3_GM001210	32.7903	1.5419	0.480487	3.20903	0.00133181	0.0135821
CC3_GM001715	454.572	2.11607	0.242607	8.72221	2.72815e-18	4.85821e-16
CC3_GM001716	284.42	4.11886	0.255776	16.1034	2.41408e-58	9.31433e-56
CC3_GM001717	2385.01	4.41792	0.259491	17.0253	5.32781e-65	2.46678e-62
CC3_GM001718	2264.36	4.53575	0.197151	23.0065	4.01258e-117	2.32228e-114
CC3_GM001719	1842.54	6.45215	0.21171	30.4763	5.36662e-204	6.21187e-201
CC3_GM001720	411.804	3.48049	0.194821	17.865	2.20781e-71	1.1358e-68
CC3_GM001721	117.223	2.35935	0.249995	9.43761	3.81393e-21	8.82924e-19
CC3_GM001722	224.558	1.72181	0.214315	8.03401	9.43364e-16	1.32357e-13
CC3_GM002184	5122.38	1.50695	0.161711	9.31878	1.17688e-20	2.59474e-18
CC3_GM002329	108.053	1.86337	0.214078	8.70416	3.1994e-18	5.48638e-16
CC3_GM002651	57.5294	1.72253	0.245267	7.02309	2.17009e-12	1.52235e-10
CC3_GM002667	175.571	1.51898	0.184411	8.23695	1.76649e-16	2.63834e-14
CC3_GM002930	684.238	1.5429	0.288218	5.35324	8.63909e-08	2.85707e-06
CC3_GM002931	1037.82	1.55818	0.257063	6.06146	1.34894e-09	6.5743e-08
CC3_GM002999	3015.58	1.59406	0.197298	8.07946	6.50524e-16	9.41227e-14
CC3_GM003001	2187.15	1.80936	0.24909	7.2639	3.76097e-13	3.00229e-11
CC3_GM003239	1915.8	1.58697	0.136235	11.6488	2.32834e-31	7.18681e-29
CC3_GM003240	9588.12	10.4944	0.248911	42.1611	0	0
CC3_GM003241	14218.4	10.7292	0.254229	42.203	0	0
CC3_GM003242	1843.98	4.43955	0.128635	34.5127	5.16899e-261	7.97748e-258
CC3_GM003450	150.924	2.32086	0.325638	7.12711	1.02498e-12	7.65431e-11
CC3_GM003847	190.985	1.81206	0.185916	9.74666	1.9064e-22	4.68301e-20
CC3_GM003848	59.3511	2.65877	0.27281	9.74584	1.92175e-22	4.68301e-20
CC3_GM003849	697.652	4.48342	0.173456	25.8475	2.59353e-147	1.71543e-144
CC3_GM004051	775.814	1.7967	0.231764	7.75228	9.02566e-15	1.07151e-12
CC3_GM004325	973.728	4.42699	0.153492	28.8419	6.40586e-183	5.93183e-180
CC3_GM004326	433.097	3.02593	0.187124	16.1707	8.11868e-59	3.41723e-56
CC3_GM004390	50.9155	2.58903	0.371153	6.97565	3.04462e-12	2.10397e-10
CC3_GM004458	773.014	1.66836	0.215328	7.748	9.33537e-15	1.08057e-12
CC3_GM004459	674.61	1.84464	0.243043	7.58976	3.20492e-14	3.22582e-12
CC3_GM004622	1565.94	4.74218	0.165158	28.7129	2.6327e-181	2.03157e-178

## Sheet: 20 min down
GeneID	baseMean	log2FoldChange	lfcSE	stat	pvalue	padj
CC3_GM001194	1278.84	-2.14155	0.282139	-7.59039	3.18955e-14	3.22582e-12
CC3_GM001195	190.299	-2.19207	0.284614	-7.70191	1.34052e-14	1.5138e-12
CC3_GM001196	281.021	-2.36111	0.324347	-7.27958	3.3487e-13	2.72009e-11
CC3_GM001197	66.3652	-2.05145	0.349511	-5.86948	4.37171e-09	1.90953e-07
CC3_GM001198	344.411	-2.38131	0.320665	-7.42616	1.11792e-13	1.0149e-11
CC3_GM001199	92.3536	-2.1108	0.293689	-7.18719	6.61381e-13	5.01999e-11
CC3_GM001200	161.516	-1.98567	0.369053	-5.38046	7.42965e-08	2.50002e-06
CC3_GM001201	515.608	-1.79995	0.312281	-5.76389	8.21959e-09	3.4597e-07
CC3_GM002652	231.934	-2.17894	0.369731	-5.89332	3.78511e-09	1.70146e-07
CC3_GM002653	664.279	-4.0022	0.661646	-6.04886	1.45877e-09	7.03554e-08
CC3_GM002851	24.6373	-2.1148	0.5613	-3.76769	0.000164767	0.00243729
CC3_GM003126	223.623	-1.54615	0.27724	-5.57693	2.44798e-08	9.52448e-07
CC3_GM004151	101655	-1.75245	0.196537	-8.91663	4.80705e-19	8.90266e-17
CC3_GM004156	1853.39	-1.5292	0.183654	-8.32648	8.32798e-17	1.28528e-14
CC3_GM004157	5143.81	-1.51555	0.190363	-7.96135	1.70168e-15	2.25108e-13

## Sheet: 60 min up
GeneID	baseMean	log2FoldChange	lfcSE	stat	pvalue	padj
CC3_GM000052	2465.52	1.82122	0.145968	12.4768	9.98722e-36	1.85723e-34
CC3_GM000056	9378.84	2.09427	0.1732	12.0916	1.1697e-33	1.99522e-32
CC3_GM000064	603.729	2.85892	0.168691	16.9477	2.00154e-64	8.39939e-63
CC3_GM000068	176.35	1.88355	0.200946	9.37343	7.02136e-21	6.86501e-20
CC3_GM000069	190.444	1.84456	0.238823	7.72357	1.1312e-14	7.79673e-14
CC3_GM000095	1403.82	1.51356	0.159719	9.4764	2.632e-21	2.65552e-20
CC3_GM000096	376.775	1.55465	0.135427	11.4796	1.67009e-30	2.54648e-29
CC3_GM000235	80.702	1.50041	0.210702	7.12103	1.07121e-12	6.38149e-12
CC3_GM000253	1316.33	2.11034	0.129938	16.2411	2.58088e-59	9.48724e-58
CC3_GM000275	4021.05	1.82071	0.133548	13.6334	2.5354e-42	5.95192e-41
CC3_GM000488	1769.99	1.64087	0.115494	14.2074	8.24575e-46	2.14843e-44
CC3_GM000547	747.32	2.34672	0.138849	16.9013	4.40167e-64	1.83094e-62
CC3_GM000692	200.924	3.66156	0.207198	17.6718	6.91261e-70	3.24551e-68
CC3_GM000786	37.4512	1.70506	0.306518	5.56266	2.65691e-08	1.06953e-07
CC3_GM000803	119.117	2.09943	0.211547	9.92418	3.26775e-23	3.62896e-22
CC3_GM000926	481.444	2.84695	0.185648	15.3352	4.449e-53	1.42548e-51
CC3_GM000931	3229.24	2.41605	0.136714	17.6722	6.86509e-70	3.24551e-68
CC3_GM000932	1534.7	2.31268	0.141055	16.3955	2.05829e-60	7.68537e-59
CC3_GM000933	401.487	2.15723	0.150264	14.3562	9.74267e-47	2.59549e-45
CC3_GM000952	960.08	2.58531	0.155569	16.6184	5.13063e-62	1.99422e-60
CC3_GM000953	483.669	2.47322	0.142662	17.3362	2.5069e-67	1.10072e-65
CC3_GM000954	3140.99	2.72062	0.116611	23.3307	2.16457e-120	2.38707e-118
CC3_GM000955	510.336	2.13519	0.155929	13.6934	1.11202e-42	2.66322e-41
CC3_GM001016	501.118	1.56322	0.157066	9.95263	2.45609e-23	2.73399e-22
CC3_GM001027	306.418	3.2396	0.202912	15.9656	2.22026e-57	7.74153e-56
CC3_GM001032	82.986	1.69641	0.22143	7.66116	1.84268e-14	1.24296e-13
CC3_GM001033	198.445	2.14645	0.193894	11.0702	1.74946e-28	2.43283e-27
CC3_GM001034	122.529	2.53503	0.207898	12.1936	3.36204e-34	5.88295e-33
CC3_GM001071	339.951	2.95373	0.197695	14.9408	1.78825e-50	5.36701e-49
CC3_GM001076	105.88	1.86893	0.245156	7.62344	2.46994e-14	1.64732e-13
CC3_GM001107	411.479	1.78776	0.159158	11.2326	2.82138e-29	4.09143e-28
CC3_GM001118	1129.07	3.82999	0.153484	24.9536	1.95004e-137	2.88972e-135
CC3_GM001119	1494.51	3.4246	0.149912	22.8441	1.67269e-115	1.65248e-113
CC3_GM001133	695.04	2.48458	0.159936	15.5349	2.0153e-54	6.68289e-53
CC3_GM001165	576.376	1.5842	0.121791	13.0075	1.10866e-38	2.27588e-37
CC3_GM001177	436.691	2.5289	0.15375	16.4482	8.6434e-61	3.27896e-59
CC3_GM001181	279.747	2.50651	0.200106	12.5259	5.38881e-36	1.01404e-34
CC3_GM001182	1927.18	3.11852	0.129743	24.0361	1.16584e-127	1.45484e-125
CC3_GM001183	6435.87	3.4172	0.135913	25.1426	1.70159e-139	2.60289e-137
CC3_GM001203	508.628	1.6451	0.133575	12.3159	7.43476e-35	1.34564e-33
CC3_GM001208	93.9066	1.74573	0.221797	7.87087	3.52177e-15	2.52269e-14
CC3_GM001210	61.1147	2.70724	0.301028	8.99332	2.39881e-19	2.17498e-18
CC3_GM001225	10243.7	1.9313	0.516	3.74282	0.000181963	0.000466417
CC3_GM001261	1484.88	3.09788	0.17837	17.3677	1.4491e-67	6.4221e-66
CC3_GM001262	435.309	2.20807	0.194568	11.3486	7.53821e-30	1.12764e-28
CC3_GM001304	408.093	1.97627	0.207441	9.52688	1.62074e-21	1.65994e-20
CC3_GM001306	2548.04	1.61293	0.104693	15.4063	1.48486e-53	4.82275e-52
CC3_GM001335	21.7859	1.99797	0.392099	5.09556	3.47716e-07	1.25104e-06
CC3_GM001382	438.721	2.72134	0.38484	7.07137	1.5341e-12	9.07073e-12
CC3_GM001383	2405.98	3.56976	0.37607	9.49227	2.26059e-21	2.29054e-20
CC3_GM001395	10.4682	1.66469	0.596454	2.79098	0.00525492	0.0106264
CC3_GM001442	64.6159	1.86144	0.25521	7.29376	3.01433e-13	1.87093e-12
CC3_GM001451	1020.34	1.87963	0.189815	9.9024	4.06404e-23	4.50273e-22
CC3_GM001461	489.541	2.93199	0.152986	19.1651	7.24574e-82	4.34928e-80
CC3_GM001614	2459.55	1.88007	0.146076	12.8705	6.59667e-38	1.30339e-36
CC3_GM001615	1484.15	1.72959	0.115651	14.9552	1.44115e-50	4.38073e-49
CC3_GM001616	242.482	2.12675	0.180936	11.7542	6.72097e-32	1.07672e-30
CC3_GM001638	514.167	2.81286	0.146379	19.2163	2.70471e-82	1.66568e-80
CC3_GM001647	1943.57	3.24614	0.143144	22.6774	7.49306e-114	7.25144e-112
CC3_GM001651	389.253	1.86116	0.153511	12.1239	7.89197e-34	1.35593e-32
CC3_GM001652	4491.56	1.80188	0.170054	10.5959	3.11314e-26	3.89512e-25
CC3_GM001677	12424.4	2.51982	0.150876	16.7013	1.28273e-62	5.02703e-61
CC3_GM001678	1900.88	2.31964	0.120818	19.1995	3.73768e-82	2.27232e-80
CC3_GM001714	780.448	3.48339	0.170494	20.4311	8.84195e-93	6.45054e-91
CC3_GM001715	4899.04	5.84966	0.17696	33.0564	1.25875e-239	3.97931e-237
CC3_GM001716	5116.41	8.47179	0.211767	40.0052	0	0
CC3_GM001717	34486.4	8.53266	0.191206	44.6254	0	0
CC3_GM001718	15805	7.50203	0.141162	53.1449	0	0
CC3_GM001719	7420.24	8.11794	0.169966	47.7622	0	0
CC3_GM001720	2611.21	7.23208	0.215541	33.5531	8.10983e-247	2.74692e-244
CC3_GM001721	911.174	6.22706	0.220757	28.2078	4.69418e-175	1.11299e-172
CC3_GM001722	2127.9	5.56408	0.162122	34.3203	3.90342e-258	1.42385e-255
CC3_GM001723	4747.77	6.2408	0.148654	41.9822	0	0
CC3_GM001724	11006.8	7.59861	0.162667	46.7127	0	0
CC3_GM001725	8851.68	8.3281	0.195212	42.6618	0	0
CC3_GM001726	5459.13	8.38497	0.228977	36.6193	1.41126e-293	5.57685e-291
CC3_GM001727	11731.2	8.07596	0.186319	43.3448	0	0
CC3_GM001752	309.448	1.58685	0.147709	10.7431	6.38374e-27	8.38551e-26
CC3_GM001756	835.266	2.04147	0.125605	16.2532	2.12162e-59	7.85995e-58
CC3_GM001757	3261.97	3.05268	0.131425	23.2276	2.39751e-119	2.41894e-117
CC3_GM001758	1389.15	3.66242	0.1636	22.3865	5.33297e-111	4.86326e-109
CC3_GM001760	1919.04	2.91022	0.172742	16.8473	1.09896e-63	4.45409e-62
CC3_GM001761	706.631	3.44906	0.175343	19.6704	3.86965e-86	2.54859e-84
CC3_GM001762	251.098	2.74105	0.1766	15.5212	2.49248e-54	8.15127e-53
CC3_GM001764	3768.1	1.87292	0.127863	14.6478	1.39092e-48	3.90281e-47
CC3_GM001765	1129.37	3.6646	0.157375	23.2857	6.19109e-120	6.52403e-118
CC3_GM001766	7373.84	3.19293	0.157459	20.2778	2.02013e-91	1.45143e-89
CC3_GM001767	26855.7	2.21014	0.11683	18.9175	8.19033e-80	4.62364e-78
CC3_GM001768	875.858	1.52171	0.131442	11.5771	5.3863e-31	8.42964e-30
CC3_GM001769	542.944	1.51401	0.1405	10.7759	4.47487e-27	5.8944e-26
CC3_GM001789	114.138	1.53456	0.18338	8.36816	5.85225e-17	4.71161e-16
CC3_GM001790	119.93	1.57975	0.195438	8.08315	6.31142e-16	4.7886e-15
CC3_GM001813	107.356	2.7969	0.242189	11.5484	7.51947e-31	1.16675e-29
CC3_GM001824	1212.89	3.0794	0.12108	25.4326	1.09851e-142	1.86041e-140
CC3_GM001831	1000.68	3.19796	0.128275	24.9304	3.48003e-137	5.0007e-135
CC3_GM001845	680.856	3.15404	0.164652	19.1557	8.66688e-82	5.13729e-80
CC3_GM001846	495.426	2.89455	0.162345	17.8296	4.16489e-71	2.07894e-69
CC3_GM001847	268.3	2.71541	0.164313	16.5258	2.39185e-61	9.14691e-60
CC3_GM001851	577.757	2.89225	0.139694	20.7042	3.17302e-95	2.42685e-93
CC3_GM001856	269.746	1.63023	0.14826	10.9957	4.00626e-28	5.53868e-27
CC3_GM001864	609.605	1.95646	0.189531	10.3226	5.56883e-25	6.63503e-24
CC3_GM001905	1079.25	2.05401	0.115893	17.7233	2.77073e-70	1.32715e-68
CC3_GM001913	85.9507	1.61492	0.2257	7.15519	8.35588e-13	4.99667e-12
CC3_GM001916	3322.87	2.05409	0.148602	13.8228	1.85799e-43	4.54153e-42
CC3_GM001920	794.379	2.1153	0.121251	17.4457	3.71221e-68	1.6765e-66
CC3_GM001921	925.974	2.79392	0.160746	17.3809	1.15069e-67	5.1477e-66
CC3_GM001922	491.602	2.7058	0.152269	17.7699	1.20915e-70	5.91111e-69
CC3_GM001925	199.903	1.70546	0.179148	9.51982	1.73474e-21	1.77287e-20
CC3_GM001932	3099.62	1.57541	0.195537	8.05686	7.82765e-16	5.87322e-15
CC3_GM001949	201.487	3.00538	0.231856	12.9623	2.0027e-38	4.04119e-37
CC3_GM001955	5678.84	1.60154	0.101919	15.7138	1.21601e-55	4.14842e-54
CC3_GM001959	180.471	1.72366	0.174444	9.88086	5.03984e-23	5.55237e-22
CC3_GM001964	850.562	1.80443	0.180691	9.98628	1.75032e-23	1.95295e-22
CC3_GM001965	60.2397	1.50856	0.244248	6.17636	6.55979e-10	3.12001e-09
CC3_GM002009	930.672	1.79023	0.181773	9.84867	6.9458e-23	7.58917e-22
CC3_GM002010	280.368	1.59455	0.45422	3.51052	0.000447238	0.00107452
CC3_GM002011	414.094	1.85064	0.248284	7.45374	9.0732e-14	5.82996e-13
CC3_GM002012	181.179	1.98057	0.249999	7.92232	2.33127e-15	1.68777e-14
CC3_GM002013	347.397	1.90513	0.243503	7.82386	5.12265e-15	3.63647e-14
CC3_GM002019	92.6414	1.67363	0.225837	7.41078	1.25563e-13	7.94955e-13
CC3_GM002020	188.343	2.0018	0.163513	12.2424	1.84489e-34	3.26436e-33
CC3_GM002027	65.0255	1.68291	0.248017	6.78546	1.15716e-11	6.47844e-11
CC3_GM002047	2518.61	3.02386	0.121555	24.8765	1.33822e-136	1.86643e-134
CC3_GM002048	841.977	2.40989	0.141246	17.0616	2.86447e-65	1.23485e-63
CC3_GM002049	1183.53	2.93887	0.121491	24.19	2.83574e-129	3.73529e-127
CC3_GM002050	606.512	3.09139	0.144949	21.3274	6.32408e-101	5.17048e-99
CC3_GM002051	2251.4	3.11291	0.145944	21.3295	6.03907e-101	5.02408e-99
CC3_GM002052	3696.63	3.26415	0.140293	23.2667	9.64844e-120	9.94629e-118
CC3_GM002053	2055.09	3.23067	0.151349	21.3459	4.26014e-101	3.60743e-99
CC3_GM002054	2954.86	3.40948	0.115285	29.5742	3.20419e-192	9.49642e-190
CC3_GM002080	19.5131	1.61144	0.406797	3.96129	7.45465e-05	0.000202579
CC3_GM002081	24.8318	1.68444	0.387821	4.34336	1.40322e-05	4.20345e-05
CC3_GM002084	1075.27	4.11089	0.169478	24.2562	5.68582e-130	7.70347e-128
CC3_GM002085	172.373	2.71998	0.197642	13.7622	4.30167e-43	1.03546e-41
CC3_GM002096	9433.59	2.59129	0.153353	16.8975	4.69349e-64	1.93535e-62
CC3_GM002128	1112.66	1.61032	0.163037	9.87703	5.23602e-23	5.7475e-22
CC3_GM002139	391.77	2.24044	0.155068	14.4482	2.57485e-47	6.93746e-46
CC3_GM002140	212.117	2.15147	0.181739	11.8383	2.4751e-32	4.03331e-31
CC3_GM002141	262.532	2.18942	0.179326	12.2092	2.77656e-34	4.89459e-33
CC3_GM002143	39.3961	2.1728	0.329382	6.59658	4.20743e-11	2.25188e-10
CC3_GM002144	38.4479	1.81203	0.299012	6.06005	1.36076e-09	6.28306e-09
CC3_GM002179	285.542	3.64076	0.214477	16.9751	1.25593e-64	5.31753e-63
CC3_GM002184	6657.26	2.26532	0.0944622	23.9813	4.36192e-127	5.30365e-125
CC3_GM002185	23754.2	2.25656	0.132678	17.0078	7.18926e-65	3.0713e-63
CC3_GM002236	13.2191	1.61422	0.486934	3.31507	0.000916195	0.00209277
CC3_GM002237	96.1853	2.29875	0.225831	10.179	2.45969e-24	2.84484e-23
CC3_GM002245	739.343	2.58187	0.130526	19.7804	4.38762e-87	2.93043e-85
CC3_GM002246	26.2487	2.64468	0.405199	6.52687	6.71576e-11	3.51891e-10
CC3_GM002248	978.92	1.67452	0.156576	10.6946	1.07909e-26	1.3905e-25
CC3_GM002249	1625.4	3.30536	0.15416	21.4412	5.51998e-102	4.75923e-100
CC3_GM002250	102.019	1.94	0.202881	9.56225	1.15221e-21	1.1852e-20
CC3_GM002283	1034.66	1.7163	0.16398	10.4665	1.23124e-25	1.50091e-24
CC3_GM002284	864.634	1.77545	0.122905	14.4457	2.66949e-47	7.15182e-46
CC3_GM002293	237.95	1.69006	0.165783	10.1944	2.09973e-24	2.43445e-23
CC3_GM002305	181.638	2.08908	0.205831	10.1495	3.33053e-24	3.79648e-23
CC3_GM002306	97.9267	2.30168	0.254244	9.05302	1.39069e-19	1.27557e-18
CC3_GM002307	28.982	2.18189	0.36251	6.01884	1.75675e-09	8.01781e-09
CC3_GM002354	369.228	1.53255	0.189926	8.06922	7.07493e-16	5.32529e-15
CC3_GM002403	116.485	1.62863	0.195264	8.34065	7.38851e-17	5.89837e-16
CC3_GM002404	194.513	2.61187	0.187903	13.9001	6.32603e-44	1.5872e-42
CC3_GM002405	1420.8	2.22302	0.12469	17.8283	4.26126e-71	2.10489e-69
CC3_GM002412	2836.16	2.68898	0.188429	14.2705	3.34125e-46	8.80232e-45
CC3_GM002413	186.857	2.42431	0.178884	13.5524	7.67051e-42	1.75718e-40
CC3_GM002454	589.698	1.78478	0.139728	12.7732	2.31444e-37	4.51649e-36
CC3_GM002462	3914.93	2.73058	0.366841	7.4435	9.80522e-14	6.28329e-13
CC3_GM002463	4070.83	1.62018	0.207771	7.79789	6.29485e-15	4.44199e-14
CC3_GM002469	3658.51	3.38828	0.162215	20.8876	6.94361e-97	5.39781e-95
CC3_GM002472	4591.68	2.59922	0.123724	21.0083	5.50808e-98	4.427e-96
CC3_GM002477	90.4019	2.32519	0.239951	9.69027	3.31646e-22	3.49481e-21
CC3_GM002478	290.54	2.3808	0.20949	11.3647	6.26663e-30	9.40391e-29
CC3_GM002506	689.76	2.36496	0.139995	16.8932	5.04825e-64	2.06369e-62
CC3_GM002514	646.07	1.81049	0.129564	13.9738	2.2542e-44	5.77807e-43
CC3_GM002517	4212.87	3.27152	0.127841	25.5905	1.94723e-144	3.41991e-142
CC3_GM002518	4218.04	2.97341	0.181211	16.4086	1.66103e-60	6.25129e-59
CC3_GM002529	383.88	1.59326	0.155669	10.2349	1.38293e-24	1.62323e-23
CC3_GM002533	200.007	1.73061	0.206201	8.39286	4.74442e-17	3.83271e-16
CC3_GM002534	555.88	1.53763	0.129387	11.8839	1.43458e-32	2.3786e-31
CC3_GM002544	599.303	2.46268	0.13314	18.4969	2.18719e-76	1.1524e-74
CC3_GM002548	944.695	2.45851	0.122532	20.0643	1.51473e-89	1.0563e-87
CC3_GM002549	3658.67	2.85893	0.15478	18.4709	3.54308e-76	1.82623e-74
CC3_GM002559	1485.63	1.65537	0.113909	14.5324	7.55785e-48	2.07164e-46
CC3_GM002560	3492.63	2.31575	0.155961	14.8483	7.1402e-50	2.11781e-48
CC3_GM002561	515.565	2.35276	0.127211	18.4948	2.27185e-76	1.18386e-74
CC3_GM002611	378.978	1.51824	0.158276	9.59239	8.60711e-22	8.89214e-21
CC3_GM002612	138.888	1.7015	0.195673	8.69561	3.44977e-18	2.96893e-17
CC3_GM002615	95.3366	3.99497	0.302575	13.2032	8.4051e-40	1.78731e-38
CC3_GM002616	188.215	1.85815	0.173003	10.7406	6.56197e-27	8.59582e-26
CC3_GM002649	7379.57	2.78131	0.188283	14.772	2.22034e-49	6.42003e-48
CC3_GM002651	71.8691	2.39407	0.251883	9.50472	2.00578e-21	2.0367e-20
CC3_GM002656	193.797	2.54598	0.238424	10.6784	1.28484e-26	1.64224e-25
CC3_GM002675	83.59	1.65274	0.224984	7.34602	2.04199e-13	1.27915e-12
CC3_GM002676	125.888	2.31981	0.216848	10.6979	1.04115e-26	1.35264e-25
CC3_GM002677	16.9183	2.0277	0.532786	3.80585	0.00014132	0.000368816
CC3_GM002678	56.8766	2.03905	0.262245	7.77537	7.52282e-15	5.25379e-14
CC3_GM002679	81.9845	2.69861	0.277911	9.71034	2.72436e-22	2.88369e-21
CC3_GM002680	209.552	2.34562	0.214692	10.9255	8.70571e-28	1.19659e-26
CC3_GM002681	175.261	2.63299	0.199263	13.2137	7.31708e-40	1.57003e-38
CC3_GM002682	172.547	2.84378	0.239375	11.88	1.50385e-32	2.47614e-31
CC3_GM002683	216.65	3.14931	0.236257	13.33	1.54913e-40	3.38525e-39
CC3_GM002684	124.444	2.85497	0.307093	9.29675	1.4481e-20	1.39855e-19
CC3_GM002685	192.143	2.17666	0.27213	7.9986	1.25843e-15	9.29512e-15
CC3_GM002686	297.568	2.11488	0.1872	11.2975	1.35039e-29	2.00738e-28
CC3_GM002737	4933.73	1.65098	0.359574	4.59149	4.40086e-06	1.4006e-05
CC3_GM002739	6.56897	1.76433	0.678119	2.6018	0.00927373	0.0178257
CC3_GM002758	982.588	1.98324	0.157527	12.5898	2.40201e-36	4.59288e-35
CC3_GM002759	1093.79	2.27848	0.167861	13.5736	5.74406e-42	1.3287e-40
CC3_GM002813	377.922	2.71359	0.148334	18.2937	9.2812e-75	4.73241e-73
CC3_GM002929	27.5157	3.71701	0.517054	7.18883	6.53474e-13	3.94748e-12
CC3_GM002930	2751.55	4.1543	0.142146	29.2255	9.19264e-188	2.42175e-185
CC3_GM002931	4765.52	4.52812	0.173172	26.1482	1.03428e-150	1.88637e-148
CC3_GM002932	582.551	3.59782	0.15301	23.5136	2.95785e-122	3.50653e-120
CC3_GM002936	4101.16	1.60272	0.395174	4.05574	4.99759e-05	0.000139403
CC3_GM002995	254.415	2.47051	0.166783	14.8127	1.21212e-49	3.57009e-48
CC3_GM002999	13998.5	4.05801	0.146956	27.6139	7.58692e-168	1.63533e-165
CC3_GM003000	688.652	3.70581	0.167638	22.106	2.76453e-108	2.47347e-106
CC3_GM003001	3961.57	2.48124	0.152854	16.2327	2.95984e-59	1.07966e-57
CC3_GM003008	414.168	1.50873	0.139652	10.8035	3.3132e-27	4.3886e-26
CC3_GM003106	260.608	1.56381	0.16849	9.28128	1.67449e-20	1.61391e-19
CC3_GM003148	658.114	2.19435	0.130948	16.7573	5.00688e-63	2.01209e-61
CC3_GM003149	154.336	1.64858	0.19903	8.28309	1.20019e-16	9.43832e-16
CC3_GM003158	861.866	1.95435	0.148378	13.1714	1.28168e-39	2.7012e-38
CC3_GM003235	482.301	2.68261	0.18439	14.5485	5.96651e-48	1.64495e-46
CC3_GM003239	3449.01	3.11497	0.114963	27.0954	1.11441e-161	2.20188e-159
CC3_GM003240	29624.6	11.6425	0.22903	50.8338	0	0
CC3_GM003241	42607.8	12.6267	0.26337	47.9427	0	0
CC3_GM003242	3984.48	6.07215	0.131885	46.0414	0	0
CC3_GM003243	504.588	1.99015	0.146072	13.6244	2.86689e-42	6.69693e-41
CC3_GM003288	284.977	2.87432	0.167425	17.1678	4.62503e-66	2.0121e-64
CC3_GM003322	2000.3	1.50564	0.152686	9.861	6.14324e-23	6.72777e-22
CC3_GM003323	1184.51	1.73017	0.135023	12.8138	1.37176e-37	2.68796e-36
CC3_GM003365	6928.02	2.97147	0.131105	22.6648	9.96965e-114	9.45521e-112
CC3_GM003447	229.837	3.51515	0.210114	16.7297	7.96474e-63	3.1474e-61
CC3_GM003452	575.663	1.53769	0.188734	8.14739	3.71878e-16	2.84886e-15
CC3_GM003464	445.685	2.0278	0.164942	12.294	9.7503e-35	1.75136e-33
CC3_GM003478	89.1377	1.5587	0.210076	7.41968	1.17406e-13	7.47302e-13
CC3_GM003535	261.229	1.6696	0.186255	8.96407	3.12907e-19	2.82092e-18
CC3_GM003568	3392.28	1.79487	0.1287	13.9462	3.31961e-44	8.41797e-43
CC3_GM003569	747.954	3.92111	0.200582	19.5487	4.23184e-85	2.74896e-83
CC3_GM003570	354.461	3.76692	0.225023	16.7401	6.68273e-63	2.66298e-61
CC3_GM003571	1821.96	3.74113	0.135433	27.6234	5.83075e-168	1.31664e-165
CC3_GM003655	425.366	1.7151	0.145936	11.7525	6.85908e-32	1.09514e-30
CC3_GM003656	392.764	1.60638	0.13796	11.6439	2.46586e-31	3.87189e-30
CC3_GM003657	203.518	1.57751	0.168283	9.37411	6.97632e-21	6.83506e-20
CC3_GM003693	88.9748	2.72725	0.244102	11.1726	5.55311e-29	7.93158e-28
CC3_GM003694	208.52	2.5787	0.203108	12.6962	6.20529e-37	1.20104e-35
CC3_GM003695	157.956	2.06954	0.176596	11.7191	1.01763e-31	1.60853e-30
CC3_GM003735	475.286	2.10573	0.163169	12.9052	4.2053e-38	8.34375e-37
CC3_GM003736	1203.91	2.71744	0.12966	20.9581	1.58156e-97	1.24996e-95
CC3_GM003761	438.301	1.5386	0.136857	11.2424	2.52479e-29	3.67256e-28
CC3_GM003766	524.11	2.92934	0.195524	14.982	9.62615e-51	2.96411e-49
CC3_GM003767	767.316	3.14802	0.169504	18.572	5.41967e-77	2.92046e-75
CC3_GM003805	258.031	1.9758	0.189017	10.453	1.41931e-25	1.72574e-24
CC3_GM003806	588.593	1.78171	0.146647	12.1496	5.76234e-34	1.00092e-32
CC3_GM003807	254.263	2.1997	0.168579	13.0484	6.48632e-39	1.34315e-37
CC3_GM003843	1111.28	1.95551	0.187092	10.4521	1.43281e-25	1.73769e-24
CC3_GM003844	3872.23	2.18955	0.124705	17.5578	5.18838e-69	2.38867e-67
CC3_GM003845	13034.8	2.22936	0.137666	16.194	5.55899e-59	2.01227e-57
CC3_GM003847	197.387	2.14286	0.160242	13.3727	8.73476e-41	1.92652e-39
CC3_GM003848	69.2802	3.33574	0.296485	11.251	2.29045e-29	3.35226e-28
CC3_GM003849	871.636	4.83716	0.166441	29.0623	1.07558e-185	2.68443e-183
CC3_GM003855	917.625	4.70167	0.173049	27.1695	1.488e-162	3.06788e-160
CC3_GM003883	95.2979	3.41136	0.279714	12.1959	3.26959e-34	5.74236e-33
CC3_GM003901	1335.64	3.33423	0.142603	23.3812	6.63988e-121	7.49675e-119
CC3_GM003996	555.475	1.98426	0.159513	12.4395	1.59496e-35	2.94292e-34
CC3_GM003997	230.15	1.69731	0.169503	10.0134	1.33045e-23	1.49502e-22
CC3_GM003998	164.396	1.54483	0.186376	8.28876	1.14435e-16	9.0141e-16
CC3_GM004049	49.5115	1.50558	0.260268	5.78471	7.26391e-09	3.10319e-08
CC3_GM004051	1240.14	3.34061	0.132454	25.2209	2.36344e-140	3.73582e-138
CC3_GM004052	2590.98	3.15283	0.124568	25.3101	2.47518e-141	4.04734e-139
CC3_GM004053	822.775	3.64117	0.168456	21.615	1.29931e-103	1.14099e-101
CC3_GM004054	487.687	3.58969	0.181385	19.7904	3.59967e-87	2.43852e-85
CC3_GM004101	845.192	2.75748	0.137066	20.1179	5.14611e-90	3.64222e-88
CC3_GM004102	278.974	2.82735	0.181736	15.5575	1.41471e-54	4.72433e-53
CC3_GM004103	1582.17	2.2797	0.121619	18.7447	2.13834e-78	1.17907e-76
CC3_GM004104	361.661	1.87379	0.157865	11.8696	1.70353e-32	2.79521e-31
CC3_GM004117	236.493	1.55341	0.160314	9.68979	3.332e-22	3.5034e-21
CC3_GM004118	789.287	1.52741	0.182273	8.37982	5.30071e-17	4.27482e-16
CC3_GM004191	8.00815	1.60369	0.598236	2.68069	0.00734696	0.0143996
CC3_GM004249	299.591	2.54326	0.183976	13.8239	1.8292e-43	4.49433e-42
CC3_GM004276	229.53	1.69521	0.24681	6.86849	6.48871e-12	3.68056e-11
CC3_GM004280	428.125	2.93408	0.195613	14.9994	7.40894e-51	2.29629e-49
CC3_GM004281	531.292	2.65053	0.200604	13.2128	7.40524e-40	1.58179e-38
CC3_GM004282	441.061	2.52162	0.172313	14.634	1.70583e-48	4.75825e-47
CC3_GM004283	224.621	3.30258	0.265732	12.4282	1.83649e-35	3.37543e-34
CC3_GM004284	404.862	2.75666	0.144206	19.1162	1.85246e-81	1.07126e-79
CC3_GM004286	73.1333	2.21092	0.241668	9.14858	5.7689e-20	5.41706e-19
CC3_GM004301	201.117	2.96095	0.200061	14.8002	1.45996e-49	4.24732e-48
CC3_GM004321	328.428	1.66694	0.171741	9.7061	2.84009e-22	2.99949e-21
CC3_GM004322	5383.32	1.91905	0.109255	17.5648	4.58129e-69	2.12985e-67
CC3_GM004325	868.631	3.91684	0.133135	29.4201	3.0369e-190	8.47118e-188
CC3_GM004326	339.415	2.21371	0.149521	14.8054	1.35265e-49	3.95942e-48
CC3_GM004370	38.9238	2.08484	0.319994	6.51525	7.25689e-11	3.78989e-10
CC3_GM004371	287.131	2.25802	0.153242	14.735	3.84071e-49	1.09715e-47
CC3_GM004390	32.7662	1.87721	0.330209	5.6849	1.30889e-08	5.43089e-08
CC3_GM004427	2967.67	1.58709	0.118411	13.4033	5.78654e-41	1.28825e-39
CC3_GM004458	1082.47	3.24569	0.214367	15.1408	8.71333e-52	2.75457e-50
CC3_GM004459	808.661	3.24355	0.173571	18.6872	6.29585e-78	3.4316e-76
CC3_GM004465	60.003	1.57405	0.236783	6.64762	2.97866e-11	1.61242e-10
CC3_GM004466	246.769	1.55331	0.177692	8.74156	2.29922e-18	1.99322e-17
CC3_GM004498	97.436	1.52189	0.217814	6.98711	2.80603e-12	1.62271e-11
CC3_GM004500	3015.42	2.43677	0.126039	19.3335	2.8063e-83	1.75098e-81
CC3_GM004501	295.746	1.91432	0.176702	10.8336	2.38497e-27	3.18579e-26
CC3_GM004503	233.072	2.30052	0.195837	11.7471	7.30874e-32	1.15913e-30
CC3_GM004518	776.224	1.70694	0.162607	10.4974	8.88253e-26	1.09122e-24
CC3_GM004585	44.0981	1.54134	0.275587	5.59292	2.23276e-08	9.02621e-08
CC3_GM004595	670.12	1.5227	0.126248	12.0612	1.69398e-33	2.86888e-32
CC3_GM004608	3760.36	2.99845	0.154026	19.4671	2.08674e-84	1.31937e-82
CC3_GM004609	377.684	1.67958	0.142536	11.7835	4.74705e-32	7.70907e-31
CC3_GM004622	865.012	3.64465	0.177197	20.5684	5.26979e-94	3.90459e-92
CC3_GM004626	266.544	2.16663	0.156351	13.8574	1.14715e-43	2.83321e-42
CC3_GM004631	297.708	2.32395	0.170023	13.6685	1.56679e-42	3.71486e-41
CC3_GM004635	158.37	1.53348	0.167416	9.15974	5.20203e-20	4.90418e-19
CC3_GM004636	252.54	3.55792	0.215098	16.541	1.85979e-61	7.17002e-60

## Sheet: 60 min down
GeneID	baseMean	log2FoldChange	lfcSE	stat	pvalue	padj
CC3_GM000057	178.934	-1.89639	0.174258	-10.8826	1.39489e-27	1.8953e-26
CC3_GM000111	444.205	-1.6359	0.211149	-7.74764	9.36181e-15	6.49031e-14
CC3_GM000174	139.986	-1.50813	0.171248	-8.8067	1.2888e-18	1.13176e-17
CC3_GM000175	311.251	-1.53842	0.129918	-11.8414	2.38423e-32	3.89862e-31
CC3_GM000178	253.241	-1.8847	0.148047	-12.7304	4.00704e-37	7.78745e-36
CC3_GM000179	817.129	-1.5191	0.135365	-11.2222	3.17114e-29	4.55684e-28
CC3_GM000193	117.123	-1.56222	0.182009	-8.58321	9.2258e-18	7.77065e-17
CC3_GM000204	812.961	-1.52435	0.117803	-12.9398	2.68253e-38	5.36732e-37
CC3_GM000231	95.7203	-1.53803	0.529164	-2.90653	0.00365465	0.00758441
CC3_GM000284	123.568	-2.06061	0.194269	-10.607	2.76396e-26	3.46738e-25
CC3_GM000285	104.73	-1.71657	0.225688	-7.60594	2.82851e-14	1.87069e-13
CC3_GM000290	33.7097	-1.85878	0.315797	-5.88601	3.95634e-09	1.74196e-08
CC3_GM000292	1540.38	-3.08802	0.14928	-20.6861	4.62205e-95	3.47901e-93
CC3_GM000293	654.61	-4.88046	0.181323	-26.9159	1.43206e-159	2.71633e-157
CC3_GM000294	380.58	-4.851	0.435606	-11.1362	8.35972e-29	1.17902e-27
CC3_GM000295	3551.77	-3.52961	0.201354	-17.5294	8.5531e-69	3.89989e-67
CC3_GM000296	343.413	-2.43159	0.181716	-13.3812	7.78302e-41	1.72463e-39
CC3_GM000297	1296.9	-1.57132	0.149782	-10.4907	9.53655e-26	1.16552e-24
CC3_GM000317	372.658	-1.58714	0.126531	-12.5434	4.31852e-36	8.18524e-35
CC3_GM000342	1882.28	-2.20247	0.139483	-15.7903	3.63019e-56	1.24742e-54
CC3_GM000361	85.8856	-1.66641	0.208928	-7.97599	1.51162e-15	1.10962e-14
CC3_GM000363	224.095	-2.07223	0.442687	-4.68103	2.85443e-06	9.33496e-06
CC3_GM000364	124.063	-4.74556	0.785156	-6.04409	1.50255e-09	6.89748e-09
CC3_GM000365	1460.09	-5.11152	0.69508	-7.35385	1.92571e-13	1.2092e-12
CC3_GM000394	52.8464	-1.61033	0.259844	-6.19731	5.74362e-10	2.75114e-09
CC3_GM000396	619.572	-1.84723	0.125718	-14.6935	7.09989e-49	2.01603e-47
CC3_GM000397	73.5216	-1.79636	0.245372	-7.32096	2.46196e-13	1.53613e-12
CC3_GM000398	4003.95	-1.55334	0.130717	-11.8833	1.44552e-32	2.38839e-31
CC3_GM000399	10947.5	-1.571	0.147075	-10.6817	1.2404e-26	1.58973e-25
CC3_GM000404	27.0748	-1.79179	0.351155	-5.10255	3.35112e-07	1.21305e-06
CC3_GM000418	53.5701	-1.53024	0.25739	-5.94521	2.76104e-09	1.24221e-08
CC3_GM000421	1639.05	-1.58162	0.117654	-13.4429	3.38706e-41	7.61206e-40
CC3_GM000445	175.233	-1.67098	0.20579	-8.11984	4.66815e-16	3.56463e-15
CC3_GM000446	702.662	-1.87971	0.141198	-13.3126	1.95628e-40	4.25536e-39
CC3_GM000447	1067.85	-1.87238	0.138788	-13.491	1.76768e-41	4.02998e-40
CC3_GM000448	3100.25	-1.73855	0.151204	-11.4981	1.34891e-30	2.06339e-29
CC3_GM000461	2007.13	-1.58391	0.13482	-11.7483	7.20148e-32	1.14595e-30
CC3_GM000466	45.5515	-1.50318	0.252978	-5.94194	2.81675e-09	1.26367e-08
CC3_GM000531	19.0574	-1.64225	0.369731	-4.44175	8.92322e-06	2.74766e-05
CC3_GM000532	342.812	-1.73156	0.137298	-12.6117	1.821e-36	3.49602e-35
CC3_GM000574	415.727	-1.86372	0.133654	-13.9444	3.40338e-44	8.58448e-43
CC3_GM000575	77.7852	-1.87853	0.220813	-8.50731	1.78012e-17	1.47834e-16
CC3_GM000597	75.6835	-2.0204	0.238576	-8.4686	2.48366e-17	2.03411e-16
CC3_GM000602	45.2588	-2.01544	0.267866	-7.52407	5.30958e-14	3.45378e-13
CC3_GM000603	68.6759	-1.93137	0.219514	-8.79841	1.38774e-18	1.21639e-17
CC3_GM000604	594.219	-2.75886	0.144298	-19.1192	1.74708e-81	1.02279e-79
CC3_GM000605	3371.51	-3.10566	0.155566	-19.9636	1.14199e-88	7.84829e-87
CC3_GM000620	42.8501	-2.00935	0.276142	-7.27653	3.42506e-13	2.11755e-12
CC3_GM000637	16.3885	-2.78912	0.461151	-6.04817	1.46498e-09	6.74459e-09
CC3_GM000638	274.417	-1.63399	0.160825	-10.16	2.98964e-24	3.42436e-23
CC3_GM000639	397.862	-1.5139	0.12127	-12.4837	9.16579e-36	1.71119e-34
CC3_GM000770	473.933	-1.92413	0.188501	-10.2075	1.83452e-24	2.13742e-23
CC3_GM000771	294.449	-2.15326	0.214777	-10.0256	1.17698e-23	1.32571e-22
CC3_GM000772	337.622	-2.34398	0.19091	-12.2779	1.19026e-34	2.11394e-33
CC3_GM000773	1129.54	-2.3055	0.191845	-12.0175	2.87473e-33	4.83403e-32
CC3_GM000834	38.2474	-1.92438	0.290312	-6.62867	3.38722e-11	1.82466e-10
CC3_GM000850	1230.16	-1.70709	0.12849	-13.2857	2.80047e-40	6.06385e-39
CC3_GM000889	61.892	-1.81868	0.233615	-7.78492	6.97558e-15	4.91504e-14
CC3_GM000969	38.152	-1.78646	0.275931	-6.4743	9.5254e-11	4.89907e-10
CC3_GM000970	175.04	-1.52035	0.176202	-8.62844	6.21957e-18	5.27607e-17
CC3_GM000985	133.858	-2.17404	0.237283	-9.16223	5.08336e-20	4.80185e-19
CC3_GM000987	76.1045	-1.54885	0.214462	-7.22204	5.1214e-13	3.11755e-12
CC3_GM001007	92.2902	-1.66676	0.203119	-8.20584	2.28982e-16	1.77714e-15
CC3_GM001015	233.359	-3.10223	0.192804	-16.09	2.99631e-58	1.06033e-56
CC3_GM001039	68.4933	-2.00153	0.227202	-8.80948	1.25731e-18	1.10615e-17
CC3_GM001040	414.009	-1.59084	0.146009	-10.8955	1.21064e-27	1.64967e-26
CC3_GM001068	354.205	-1.5759	0.133969	-11.7632	6.03996e-32	9.74201e-31
CC3_GM001164	74.6032	-1.96808	0.22004	-8.94418	3.74734e-19	3.37189e-18
CC3_GM001166	1534.6	-1.78432	0.160102	-11.1449	7.58163e-29	1.0732e-27
CC3_GM001217	694.837	-4.24708	0.187629	-22.6355	1.93985e-113	1.80368e-111
CC3_GM001218	6.93284	-2.48722	0.693218	-3.58794	0.000333303	0.000819942
CC3_GM001220	517.537	-1.91724	0.137246	-13.9694	2.39476e-44	6.10535e-43
CC3_GM001223	64.8347	-1.52372	0.251143	-6.06712	1.30222e-09	6.02452e-09
CC3_GM001241	6.52097	-1.76881	0.650638	-2.71858	0.00655637	0.0130031
CC3_GM001242	52.5595	-1.51953	0.256504	-5.924	3.14205e-09	1.40166e-08
CC3_GM001243	29.3244	-1.71598	0.311468	-5.50932	3.60228e-08	1.42946e-07
CC3_GM001244	26.4872	-1.58702	0.347004	-4.57349	4.79661e-06	1.51536e-05
CC3_GM001251	90.5226	-1.53406	0.201941	-7.59658	3.04053e-14	2.00253e-13
CC3_GM001252	2865.35	-2.16014	0.134221	-16.0939	2.81711e-58	1.00442e-56
CC3_GM001253	5053.41	-1.96817	0.132553	-14.8482	7.14572e-50	2.11781e-48
CC3_GM001254	3233.09	-1.76969	0.130537	-13.5569	7.21012e-42	1.65973e-40
CC3_GM001255	2248.56	-2.02156	0.161611	-12.5088	6.67944e-36	1.25193e-34
CC3_GM001256	4797.08	-2.03518	0.155841	-13.0594	5.61764e-39	1.16837e-37
CC3_GM001257	4325.39	-1.87856	0.124536	-15.0845	2.04941e-51	6.43598e-50
CC3_GM001269	570.848	-1.87949	0.123359	-15.236	2.04054e-52	6.49414e-51
CC3_GM001272	2692.99	-1.74571	0.138722	-12.5843	2.57694e-36	4.90757e-35
CC3_GM001273	146.292	-1.82797	0.200733	-9.10647	8.51066e-20	7.89776e-19
CC3_GM001274	1819.39	-1.98727	0.143278	-13.87	9.63384e-44	2.39182e-42
CC3_GM001275	574.28	-2.03048	0.165348	-12.2801	1.15903e-34	2.06621e-33
CC3_GM001276	1883.2	-1.99023	0.143461	-13.8729	9.24199e-44	2.3066e-42
CC3_GM001277	5349.06	-1.9956	0.129571	-15.4015	1.59801e-53	5.15495e-52
CC3_GM001283	321.025	-1.54632	0.164369	-9.40763	5.07441e-21	4.99229e-20
CC3_GM001286	28.7844	-2.03	0.334051	-6.0769	1.22529e-09	5.70199e-09
CC3_GM001287	515.251	-2.06021	0.226316	-9.10325	8.76663e-20	8.1194e-19
CC3_GM001288	3738.77	-1.95174	0.148004	-13.1871	1.0416e-39	2.20504e-38
CC3_GM001289	922.121	-2.08215	0.134138	-15.5224	2.44749e-54	8.05971e-53
CC3_GM001290	6946.4	-1.98285	0.138259	-14.3416	1.20317e-46	3.18739e-45
CC3_GM001323	6780.99	-1.8138	0.113235	-16.0181	9.55844e-58	3.35749e-56
CC3_GM001324	1676.18	-1.76674	0.156599	-11.2819	1.61176e-29	2.38843e-28
CC3_GM001325	4744.19	-1.79916	0.133442	-13.4827	1.97795e-41	4.48778e-40
CC3_GM001326	4901.81	-1.76056	0.134253	-13.1138	2.74386e-39	5.7319e-38
CC3_GM001327	2091.69	-1.7868	0.164824	-10.8407	2.20867e-27	2.96701e-26
CC3_GM001328	1692.57	-1.68177	0.157248	-10.695	1.07387e-26	1.38755e-25
CC3_GM001329	4135.84	-1.83169	0.141766	-12.9205	3.45104e-38	6.87598e-37
CC3_GM001330	1572.29	-1.9716	0.153319	-12.8594	7.61166e-38	1.4977e-36
CC3_GM001331	1925.01	-2.09351	0.186204	-11.2431	2.50472e-29	3.65458e-28
CC3_GM001332	2752.89	-2.33672	0.156078	-14.9715	1.1281e-50	3.45127e-49
CC3_GM001333	6803.61	-2.31763	0.145262	-15.9548	2.63968e-57	9.13677e-56
CC3_GM001353	2077.46	-2.04599	0.208743	-9.80147	1.10955e-22	1.19851e-21
CC3_GM001374	1558.63	-1.50675	0.154945	-9.72437	2.37362e-22	2.5237e-21
CC3_GM001385	30.6442	-1.5912	0.30124	-5.28216	1.2767e-07	4.80102e-07
CC3_GM001386	212.329	-1.80178	0.190185	-9.47385	2.69722e-21	2.70979e-20
CC3_GM001387	90.5844	-2.04863	0.216896	-9.44518	3.54796e-21	3.53454e-20
CC3_GM001388	44.7446	-1.87113	0.275068	-6.80242	1.02874e-11	5.77995e-11
CC3_GM001418	3.10267	-2.49675	0.993434	-2.51325	0.0119625	0.0225194
CC3_GM001426	97.5366	-1.56993	0.20174	-7.78194	7.14201e-15	5.00997e-14
CC3_GM001472	181.49	-1.50819	0.162877	-9.25972	2.04966e-20	1.96751e-19
CC3_GM001475	161.32	-3.26734	0.221424	-14.756	2.81533e-49	8.09109e-48
CC3_GM001542	42.1492	-2.31531	0.277215	-8.35204	6.70943e-17	5.39257e-16
CC3_GM001592	1693.09	-1.53545	0.123548	-12.4279	1.84365e-35	3.37551e-34
CC3_GM001604	89.6424	-1.93464	0.198324	-9.75498	1.75643e-22	1.88439e-21
CC3_GM001699	4.87731	-1.85616	0.732593	-2.53368	0.011287	0.0213315
CC3_GM001821	149.504	-2.54965	0.20171	-12.6401	1.26838e-36	2.44498e-35
CC3_GM001822	94.2465	-2.3854	0.218476	-10.9184	9.41791e-28	1.29074e-26
CC3_GM001937	42.3689	-1.72356	0.257871	-6.68381	2.32817e-11	1.27191e-10
CC3_GM001985	15.2805	-1.72242	0.448505	-3.84035	0.00012286	0.00032295
CC3_GM002033	221.948	-2.17228	0.20147	-10.7821	4.18096e-27	5.52259e-26
CC3_GM002089	77.3783	-2.92164	0.23631	-12.3636	4.11409e-35	7.47472e-34
CC3_GM002090	5.17259	-2.13808	0.740076	-2.889	0.00386466	0.00799225
CC3_GM002118	204.043	-1.7463	0.173958	-10.0387	1.03045e-23	1.16751e-22
CC3_GM002120	1035.32	-1.52319	0.143547	-10.6111	2.64588e-26	3.32805e-25
CC3_GM002121	1268.94	-1.84992	0.142568	-12.9757	1.67991e-38	3.40433e-37
CC3_GM002122	2682.47	-2.194	0.16131	-13.6012	3.93997e-42	9.15849e-41
CC3_GM002123	568.129	-2.275	0.181373	-12.5432	4.33255e-36	8.18524e-35
CC3_GM002124	963.634	-2.48781	0.180706	-13.7672	4.01715e-43	9.71903e-42
CC3_GM002125	1495.69	-2.20947	0.181995	-12.1403	6.45992e-34	1.11799e-32
CC3_GM002126	886.563	-1.87021	0.206714	-9.04733	1.46504e-19	1.33858e-18
CC3_GM002215	1415.51	-1.68108	0.127955	-13.1381	1.99241e-39	4.18054e-38
CC3_GM002226	112.631	-2.09453	0.475005	-4.40948	1.03618e-05	3.15986e-05
CC3_GM002227	56.9782	-2.46225	0.685401	-3.59242	0.000327621	0.000806635
CC3_GM002288	50.6976	-1.86656	0.288059	-6.47979	9.18523e-11	4.73439e-10
CC3_GM002289	1380.88	-1.86402	0.348915	-5.34232	9.17632e-08	3.51771e-07
CC3_GM002298	56.8597	-1.63676	0.26077	-6.27666	3.45914e-10	1.68239e-09
CC3_GM002320	261.098	-2.06465	0.151189	-13.6561	1.85679e-42	4.38055e-41
CC3_GM002321	1110.17	-1.63434	0.133029	-12.2856	1.08294e-34	1.93785e-33
CC3_GM002343	186.969	-1.52254	0.155507	-9.79087	1.23226e-22	1.32804e-21
CC3_GM002417	31.3208	-1.7146	0.309996	-5.53105	3.18325e-08	1.27169e-07
CC3_GM002501	11.9642	-1.60582	0.651954	-2.46309	0.0137745	0.0256756
CC3_GM002507	1369.41	-1.63929	0.121723	-13.4674	2.43413e-41	5.49651e-40
CC3_GM002523	60.7983	-1.69989	0.232126	-7.32314	2.42229e-13	1.51337e-12
CC3_GM002525	176.174	-1.50632	0.187213	-8.04601	8.55336e-16	6.37736e-15
CC3_GM002526	168.033	-1.5083	0.169277	-8.91027	5.09104e-19	4.55504e-18
CC3_GM002576	880.417	-1.50843	0.133147	-11.3291	9.4205e-30	1.40478e-28
CC3_GM002580	15432.5	-2.10151	0.143686	-14.6257	1.92654e-48	5.34248e-47
CC3_GM002584	1518.91	-2.25684	0.121898	-18.5142	1.58766e-76	8.45921e-75
CC3_GM002585	2190.77	-2.01765	0.125079	-16.131	1.54516e-58	5.55087e-57
CC3_GM002589	216.238	-1.52194	0.143804	-10.5834	3.5585e-26	4.42897e-25
CC3_GM002621	331.692	-1.63973	0.156211	-10.4969	8.92989e-26	1.0942e-24
CC3_GM002622	437.513	-1.60031	0.150145	-10.6585	1.59185e-26	2.02917e-25
CC3_GM002631	101.681	-1.54006	0.192889	-7.98415	1.41499e-15	1.04029e-14
CC3_GM002694	305.095	-1.69435	0.163248	-10.3789	3.09182e-25	3.71175e-24
CC3_GM002706	519.325	-2.15782	0.146898	-14.6892	7.56041e-49	2.13402e-47
CC3_GM002728	112.034	-1.56767	0.188801	-8.30327	1.01287e-16	8.00505e-16
CC3_GM002761	85.5965	-1.826	0.212984	-8.57345	1.0043e-17	8.42901e-17
CC3_GM002765	1056.17	-1.8486	0.451301	-4.09615	4.20076e-05	0.00011843
CC3_GM002839	93.2929	-2.45675	0.233707	-10.5121	7.59808e-26	9.35847e-25
CC3_GM002845	37.467	-3.06698	0.335628	-9.13803	6.36028e-20	5.9371e-19
CC3_GM002846	38.2638	-2.67918	0.3111	-8.61198	7.18091e-18	6.06985e-17
CC3_GM002847	73.042	-1.66195	0.208586	-7.96773	1.61621e-15	1.18455e-14
CC3_GM002851	25.095	-1.95564	0.337304	-5.79786	6.71677e-09	2.88505e-08
CC3_GM002853	241.296	-1.75986	0.164539	-10.6957	1.06627e-26	1.38149e-25
CC3_GM002892	48.8205	-1.65964	0.264108	-6.28394	3.30099e-10	1.61042e-09
CC3_GM002925	155.353	-1.86371	0.165251	-11.278	1.68455e-29	2.48852e-28
CC3_GM002941	298.052	-2.30787	0.147648	-15.6308	4.48895e-55	1.50969e-53
CC3_GM002942	52.3389	-2.31741	0.291322	-7.9548	1.79417e-15	1.30892e-14
CC3_GM003015	156.134	-2.07902	0.185192	-11.2263	3.02804e-29	4.36443e-28
CC3_GM003024	448.9	-1.75237	0.128108	-13.6788	1.35866e-42	3.23757e-41
CC3_GM003025	100.296	-1.53199	0.180705	-8.47784	2.29409e-17	1.8821e-16
CC3_GM003048	310.868	-1.74307	0.510931	-3.41156	0.000645933	0.00151111
CC3_GM003062	407.268	-1.76602	0.13594	-12.9911	1.37368e-38	2.79571e-37
CC3_GM003063	69.3152	-1.72533	0.2372	-7.27373	3.49697e-13	2.15639e-12
CC3_GM003068	93.7671	-2.53908	0.26353	-9.63488	5.69588e-22	5.92322e-21
CC3_GM003126	170.121	-2.14973	0.484247	-4.43933	9.02381e-06	2.77503e-05
CC3_GM003218	228.977	-1.69227	0.143923	-11.7582	6.40828e-32	1.0301e-30
CC3_GM003292	35.2005	-3.00317	0.341884	-8.78416	1.57536e-18	1.37575e-17
CC3_GM003340	2472.72	-2.10652	0.111219	-18.9403	5.3066e-80	3.0318e-78
CC3_GM003341	534.692	-2.0298	0.129423	-15.6834	1.96534e-55	6.65688e-54
CC3_GM003348	2497.26	-1.57953	0.13497	-11.7029	1.23229e-31	1.94137e-30
CC3_GM003349	3851.26	-1.90281	0.137775	-13.8109	2.18983e-43	5.32521e-42
CC3_GM003350	5467.41	-2.06215	0.137967	-14.9467	1.63632e-50	4.94233e-49
CC3_GM003367	12267.6	-1.56233	0.144351	-10.8232	2.67322e-27	3.56079e-26
CC3_GM003368	5723.81	-1.63963	0.16775	-9.77427	1.45195e-22	1.56126e-21
CC3_GM003387	74.3194	-1.77375	0.228165	-7.77396	7.60709e-15	5.30482e-14
CC3_GM003394	115.112	-4.42504	0.747455	-5.92015	3.21649e-09	1.43351e-08
CC3_GM003395	79.2708	-3.77806	0.75289	-5.01807	5.21918e-07	1.84421e-06
CC3_GM003396	26.1596	-4.53637	1.08712	-4.17285	3.00816e-05	8.64527e-05
CC3_GM003397	63.4672	-3.98385	0.751913	-5.29829	1.16895e-07	4.42037e-07
CC3_GM003398	432.165	-3.3178	0.648019	-5.11991	3.05677e-07	1.11416e-06
CC3_GM003399	57.7789	-1.91699	0.65723	-2.91677	0.00353678	0.0073591
CC3_GM003419	16.9268	-1.57079	0.393339	-3.99348	6.51101e-05	0.000178469
CC3_GM003454	632.929	-2.17327	0.179144	-12.1314	7.19942e-34	1.24144e-32
CC3_GM003471	30.5346	-1.87485	0.329839	-5.68414	1.31471e-08	5.44011e-08
CC3_GM003480	121.858	-1.60212	0.192841	-8.30801	9.73221e-17	7.70453e-16
CC3_GM003484	79.2201	-1.50079	0.222199	-6.75426	1.43569e-11	7.91633e-11
CC3_GM003485	9426.5	-2.83208	0.149856	-18.8986	1.17061e-79	6.53064e-78
CC3_GM003490	394.388	-1.59352	0.141906	-11.2294	2.92454e-29	4.2281e-28
CC3_GM003637	1098.35	-1.69276	0.151585	-11.1671	5.90594e-29	8.41021e-28
CC3_GM003641	38.8424	-1.74762	0.321515	-5.4356	5.46126e-08	2.13851e-07
CC3_GM003688	1633.06	-1.94083	0.136102	-14.2602	3.8739e-46	1.01492e-44
CC3_GM003689	260.78	-3.67256	0.203193	-18.0742	5.086e-73	2.56572e-71
CC3_GM003708	3856.65	-3.18031	0.135488	-23.4731	7.68196e-122	8.88485e-120
CC3_GM003709	5006.31	-3.07383	0.131852	-23.3128	3.29116e-120	3.54698e-118
CC3_GM003710	98.8077	-2.58637	0.214164	-12.0766	1.40404e-33	2.38637e-32
CC3_GM003732	530.54	-1.54708	0.217726	-7.10564	1.19764e-12	7.099e-12
CC3_GM003764	813.287	-2.81386	0.144504	-19.4726	1.875e-84	1.20152e-82
CC3_GM003771	620.415	-1.84134	0.14161	-13.0029	1.17796e-38	2.40771e-37
CC3_GM003786	283.676	-1.97189	0.175222	-11.2537	2.22155e-29	3.26148e-28
CC3_GM003792	375.157	-1.79745	0.165672	-10.8495	2.00629e-27	2.71049e-26
CC3_GM003793	1017.96	-1.87035	0.140146	-13.3457	1.25465e-40	2.75442e-39
CC3_GM003890	126.022	-1.54817	0.290957	-5.32095	1.03226e-07	3.92857e-07
CC3_GM003914	19.6397	-1.68509	0.393835	-4.27868	1.88007e-05	5.54603e-05
CC3_GM003923	3018.79	-2.01202	0.155339	-12.9525	2.27482e-38	4.57086e-37
CC3_GM003924	2116.62	-2.04925	0.141314	-14.5014	1.18746e-47	3.21767e-46
CC3_GM003925	259.23	-1.90255	0.164944	-11.5345	8.83616e-31	1.36486e-29
CC3_GM003926	52.2734	-2.41091	0.272518	-8.84678	9.00809e-19	7.98437e-18
CC3_GM003965	37.6294	-1.57031	0.275673	-5.69627	1.22456e-08	5.09821e-08
CC3_GM003966	60.0951	-1.50125	0.255455	-5.87677	4.18352e-09	1.83858e-08
CC3_GM003984	295.542	-1.78685	0.168132	-10.6276	2.21687e-26	2.81834e-25
CC3_GM004027	1148.82	-3.95287	0.747452	-5.28846	1.2335e-07	4.65333e-07
CC3_GM004028	167.73	-2.58787	0.683713	-3.78503	0.000153689	0.000398902
CC3_GM004043	30.4208	-1.66537	0.310955	-5.35566	8.52459e-08	3.28114e-07
CC3_GM004045	306.197	-1.69072	0.157675	-10.7228	7.95169e-27	1.0359e-25
CC3_GM004065	63.2026	-1.59976	0.21878	-7.31218	2.62838e-13	1.63567e-12
CC3_GM004132	233.192	-2.63037	0.174452	-15.0779	2.26415e-51	7.06356e-50
CC3_GM004135	41.8197	-2.00932	0.286342	-7.01719	2.26382e-12	1.32205e-11
CC3_GM004201	5856.01	-3.98587	0.164806	-24.1852	3.185e-129	4.08197e-127
CC3_GM004202	92.3634	-2.91311	0.219456	-13.2742	3.26575e-40	7.03917e-39
CC3_GM004257	5.06166	-1.73955	0.770176	-2.25864	0.0239058	0.0424098
CC3_GM004310	2284.71	-1.60631	0.581723	-2.7613	0.00575712	0.0115532
CC3_GM004311	827.859	-1.94768	0.474127	-4.10794	3.99209e-05	0.000112883
CC3_GM004312	47.4126	-1.62207	0.253031	-6.41054	1.45006e-10	7.29182e-10
CC3_GM004330	1681.2	-1.52649	0.166076	-9.19153	3.87304e-20	3.68794e-19
CC3_GM004331	2594.45	-1.65116	0.113751	-14.5156	9.65789e-48	2.63205e-46
CC3_GM004333	540.229	-2.44927	0.137844	-17.7683	1.24322e-70	6.01568e-69
CC3_GM004338	104.451	-1.976	0.201191	-9.82153	9.09562e-23	9.91527e-22
CC3_GM004339	136.167	-1.91597	0.188346	-10.1726	2.62781e-24	3.03189e-23
CC3_GM004340	108.843	-1.5408	0.185178	-8.32064	8.7486e-17	6.94905e-16
CC3_GM004350	155.453	-1.77348	0.212551	-8.34377	7.1958e-17	5.76393e-16
CC3_GM004365	567.935	-1.90181	0.13434	-14.1567	1.69884e-45	4.40214e-44
CC3_GM004366	119.826	-2.43201	0.242267	-10.0386	1.03161e-23	1.16751e-22
CC3_GM004367	448.459	-1.87463	0.173498	-10.8049	3.26173e-27	4.33253e-26
CC3_GM004425	355.32	-2.49194	0.178067	-13.9944	1.686e-44	4.34513e-43
CC3_GM004499	338.323	-1.86932	0.156384	-11.9534	6.23111e-33	1.04042e-31
CC3_GM004507	125.229	-1.63074	0.258109	-6.31803	2.64914e-10	1.3072e-09
CC3_GM004524	9.06769	-2.07356	0.547247	-3.78908	0.000151209	0.000392895
CC3_GM004678	38.005	-1.86494	0.280641	-6.64528	3.0265e-11	1.63645e-10
CC3_GM004725	2.08629	-3.04167	1.31903	-2.30599	0.0211115	0.037892

## Sheet: 300 min up
GeneID	baseMean	log2FoldChange	lfcSE	stat	pvalue	padj
CC3_GM000692	129.411	3.21775	0.221015	14.559	5.12238e-48	4.75396e-46
CC3_GM000762	3622.35	2.71146	0.20064	13.5141	1.29207e-41	1.05687e-39
CC3_GM000763	1533.09	2.58597	0.185425	13.9462	3.3201e-44	2.86122e-42
CC3_GM000764	1262.86	2.56563	0.193508	13.2585	4.02893e-40	3.13607e-38
CC3_GM000765	2120.97	2.58119	0.171974	15.0092	6.3956e-51	6.29901e-49
CC3_GM000766	448.743	1.85494	0.152838	12.1367	6.75145e-34	4.65464e-32
CC3_GM000919	445.495	1.93462	0.170694	11.3339	8.91938e-30	5.24938e-28
CC3_GM000925	1266.82	3.05177	0.178695	17.0781	2.16023e-65	2.74349e-63
CC3_GM000926	184.728	2.44243	0.173975	14.039	9.00295e-45	7.89968e-43
CC3_GM000934	120.933	3.8706	0.303822	12.7397	3.55802e-37	2.52515e-35
CC3_GM000963	647.307	1.60836	0.157265	10.2271	1.49996e-24	6.7438e-23
CC3_GM000964	377.512	1.54567	0.165174	9.35783	8.13943e-21	3.04503e-19
CC3_GM000985	352.643	2.36357	0.155512	15.1986	3.61069e-52	3.70749e-50
CC3_GM001012	176.178	1.69785	0.150402	11.2888	1.49108e-29	8.66983e-28
CC3_GM001027	10.5976	1.86061	0.493967	3.76668	0.000165436	0.00113731
CC3_GM001155	1657.69	1.61008	0.143063	11.2544	2.20444e-29	1.2665e-27
CC3_GM001183	587.663	1.56529	0.181409	8.62852	6.21536e-18	1.96048e-16
CC3_GM001208	73.5122	1.50291	0.225756	6.65723	2.79032e-11	5.23972e-10
CC3_GM001210	25.709	3.13785	0.425504	7.37442	1.65065e-13	3.70986e-12
CC3_GM001303	102.384	1.91994	0.214678	8.94334	3.7757e-19	1.3109e-17
CC3_GM001353	2376.93	3.41576	0.309519	11.0357	2.57065e-28	1.33397e-26
CC3_GM001354	22593.1	3.38977	0.309753	10.9434	7.14338e-28	3.62884e-26
CC3_GM001355	5126.09	3.08986	0.519183	5.95139	2.6588e-09	3.96029e-08
CC3_GM001356	521.881	2.85673	0.566689	5.04108	4.62909e-07	5.12385e-06
CC3_GM001357	1088.25	2.49205	0.246449	10.1118	4.89721e-24	2.16825e-22
CC3_GM001358	126.008	1.64731	0.2418	6.81272	9.57685e-12	1.88644e-10
CC3_GM001451	371.333	2.32313	0.292176	7.95115	1.84791e-15	4.98214e-14
CC3_GM001479	3012.19	2.62084	0.282003	9.29365	1.49083e-20	5.45056e-19
CC3_GM001480	1123.52	2.66844	0.22819	11.694	1.36865e-31	8.8068e-30
CC3_GM001544	312.408	1.96891	0.16572	11.881	1.48636e-32	9.82627e-31
CC3_GM001568	55.9015	1.59514	0.256191	6.22636	4.77406e-10	7.91739e-09
CC3_GM001569	601.23	2.23311	0.120574	18.5206	1.4092e-76	2.12525e-74
CC3_GM001570	1868.69	2.62494	0.197836	13.2683	3.53646e-40	2.79787e-38
CC3_GM001638	39.7217	1.596	0.262096	6.08935	1.1337e-09	1.78217e-08
CC3_GM001677	7989.4	1.57273	0.178132	8.82898	1.0563e-18	3.51567e-17
CC3_GM001678	1527.29	1.69263	0.15257	11.0941	1.34004e-28	7.2663e-27
CC3_GM001714	1708.64	4.40278	0.179715	24.4987	1.52486e-132	3.87314e-130
CC3_GM001715	4751.04	5.8512	0.201133	29.0912	4.64176e-186	1.72316e-183
CC3_GM001716	3131.81	7.55685	0.198233	38.121	0	0
CC3_GM001717	19255.6	7.65338	0.191883	39.8857	0	0
CC3_GM001718	11585.8	6.93687	0.178927	38.7694	0	0
CC3_GM001719	5544.19	7.80898	0.240497	32.4702	2.80989e-231	1.50672e-228
CC3_GM001720	1259.62	6.04247	0.30524	19.7958	3.23698e-87	5.38677e-85
CC3_GM001721	511.417	5.26307	0.305707	17.216	2.01326e-66	2.69889e-64
CC3_GM001722	1215.01	4.85895	0.244265	19.8921	4.76149e-88	8.20676e-86
CC3_GM001723	544.364	2.78256	0.180621	15.4056	1.50169e-53	1.57547e-51
CC3_GM001724	967.31	4.36439	0.211212	20.6636	7.37012e-95	1.36801e-92
CC3_GM001725	683.769	5.07204	0.229513	22.0991	3.22302e-108	6.48096e-106
CC3_GM001726	476.209	5.20541	0.27671	18.8118	6.04951e-79	9.41773e-77
CC3_GM001727	1213.14	5.58612	0.232001	24.078	4.25364e-128	1.0264e-125
CC3_GM001757	91.3333	1.95849	0.212326	9.224	2.8622e-20	1.03082e-18
CC3_GM001758	31.9158	2.38177	0.321614	7.40568	1.30483e-13	2.98441e-12
CC3_GM001765	33.8856	1.69223	0.284881	5.94014	2.84784e-09	4.21585e-08
CC3_GM001766	407.193	1.66376	0.180095	9.23823	2.50597e-20	9.0931e-19
CC3_GM001767	9997	1.98189	0.191397	10.3548	3.97856e-25	1.81137e-23
CC3_GM001790	83.6512	1.59054	0.227318	6.99699	2.61513e-12	5.41657e-11
CC3_GM001814	137.709	1.81693	0.174499	10.4123	2.17866e-25	1.01098e-23
CC3_GM001835	1709.98	2.33233	0.135755	17.1805	3.71904e-66	4.85084e-64
CC3_GM001856	177.893	1.98852	0.17209	11.5551	6.95726e-31	4.30458e-29
CC3_GM001949	441.169	3.86316	0.230656	16.7486	5.80075e-63	7.17806e-61
CC3_GM001950	103.711	1.62174	0.183007	8.86165	7.88374e-19	2.66062e-17
CC3_GM002011	76.1536	1.57444	0.3744	4.20524	2.60801e-05	0.000220811
CC3_GM002012	29.8903	1.94017	0.401373	4.83385	1.3392e-06	1.39357e-05
CC3_GM002047	69.5376	2.21947	0.260549	8.51843	1.61731e-17	4.9089e-16
CC3_GM002050	20.0261	1.71548	0.380997	4.50262	6.71208e-06	6.19359e-05
CC3_GM002249	325.893	1.70398	0.158637	10.7414	6.50716e-27	3.14035e-25
CC3_GM002268	6.42691	1.56503	0.587048	2.66593	0.00767759	0.0316955
CC3_GM002329	84.8155	1.70157	0.238584	7.13195	9.89599e-13	2.10388e-11
CC3_GM002354	365.506	1.52127	0.141536	10.7483	6.03535e-27	2.9721e-25
CC3_GM002462	761.52	1.63211	0.46654	3.49833	0.000468181	0.00284923
CC3_GM002469	85.0979	1.89884	0.292036	6.50209	7.92119e-11	1.43175e-09
CC3_GM002472	247.098	1.53215	0.163757	9.35626	8.26064e-21	3.0666e-19
CC3_GM002478	201.465	1.67426	0.248206	6.74543	1.52572e-11	2.93352e-10
CC3_GM002481	38544.2	4.51179	0.964109	4.67975	2.87221e-06	2.81734e-05
CC3_GM002482	3973.83	4.51528	0.582409	7.75276	8.99146e-15	2.27187e-13
CC3_GM002483	193.789	3.66503	0.358386	10.2265	1.50918e-24	6.7438e-23
CC3_GM002615	38.2744	2.31755	0.313939	7.38217	1.55725e-13	3.54495e-12
CC3_GM002651	39.0429	2.07821	0.289621	7.17561	7.19848e-13	1.53716e-11
CC3_GM002667	286.868	3.14433	0.233846	13.4461	3.24393e-41	2.6092e-39
CC3_GM002723	649.01	2.0105	0.193643	10.3825	2.97874e-25	1.36908e-23
CC3_GM002812	6014.86	2.51654	0.270176	9.31446	1.22574e-20	4.51558e-19
CC3_GM002850	1031.01	1.85902	0.220391	8.43509	3.30937e-17	9.79817e-16
CC3_GM002999	3857.48	3.64939	0.659758	5.53141	3.17674e-08	4.2118e-07
CC3_GM003000	234.868	3.45782	0.680133	5.08404	3.69486e-07	4.17597e-06
CC3_GM003238	239.283	3.16636	0.192152	16.4784	5.24229e-61	6.32483e-59
CC3_GM003239	4081.59	3.57508	0.220401	16.2208	3.5955e-59	4.1314e-57
CC3_GM003240	23206	11.4641	0.285558	40.1463	0	0
CC3_GM003241	27674.5	11.6073	0.338417	34.2988	8.18964e-258	4.9404e-255
CC3_GM003242	2614.03	5.20502	0.274047	18.9932	1.94226e-80	3.12444e-78
CC3_GM003243	530.131	1.68555	0.208976	8.06577	7.27757e-16	2.01848e-14
CC3_GM003271	557.176	1.54918	0.154129	10.0512	9.07565e-24	3.87603e-22
CC3_GM003450	307.552	3.88367	0.219369	17.7038	3.91776e-70	5.40203e-68
CC3_GM003570	6.8451	2.30547	0.664147	3.47132	0.000517914	0.00309854
CC3_GM003571	39.8433	1.54197	0.322596	4.77988	1.754e-06	1.77832e-05
CC3_GM003677	2346.61	2.74525	0.138	19.8931	4.66597e-88	8.20676e-86
CC3_GM003678	85.6204	1.95479	0.201127	9.71917	2.49801e-22	9.88149e-21
CC3_GM003679	119.439	1.78443	0.220374	8.09727	5.6204e-16	1.57698e-14
CC3_GM003680	71.0769	1.79945	0.230202	7.81681	5.41799e-15	1.40576e-13
CC3_GM003694	159.539	2.15853	0.240983	8.9572	3.33033e-19	1.16465e-17
CC3_GM003695	116.84	1.51868	0.196621	7.7239	1.12825e-14	2.80668e-13
CC3_GM003735	502.336	1.99254	0.208081	9.57576	1.01111e-21	3.93516e-20
CC3_GM003736	971.667	2.08618	0.212923	9.79781	1.1505e-22	4.62692e-21
CC3_GM003767	21.4821	1.92719	0.420752	4.58036	4.64181e-06	4.40972e-05
CC3_GM003833	935.974	2.70314	0.168888	16.0055	1.16894e-57	1.31193e-55
CC3_GM003834	1737.41	2.40203	0.186941	12.8492	8.69504e-38	6.26302e-36
CC3_GM003835	544.954	2.00528	0.145813	13.7524	4.92707e-43	4.17159e-41
CC3_GM003842	352.84	2.56172	0.177148	14.4609	2.1404e-47	1.94897e-45
CC3_GM003843	719.799	1.68963	0.177526	9.51763	1.7717e-21	6.84018e-20
CC3_GM003847	174.799	1.51081	0.150104	10.065	7.88593e-24	3.42861e-22
CC3_GM003848	52.8405	2.42426	0.299442	8.0959	5.68412e-16	1.58564e-14
CC3_GM003849	653.946	4.09844	0.16614	24.6686	2.32641e-134	6.23736e-132
CC3_GM003855	1741.36	5.67405	0.157081	36.1219	1.02684e-285	7.07933e-283
CC3_GM004051	310.321	2.0346	0.211469	9.62129	6.50091e-22	2.55068e-20
CC3_GM004052	120.586	1.8282	0.216017	8.46324	2.6004e-17	7.74662e-16
CC3_GM004053	21.6651	1.71923	0.38764	4.43512	9.20217e-06	8.34768e-05
CC3_GM004054	11.2748	2.35413	0.494905	4.75674	1.96748e-06	1.97403e-05
CC3_GM004102	16.5254	1.50964	0.433133	3.48539	0.000491415	0.00297936
CC3_GM004151	33259.5	3.99426	0.576929	6.92332	4.41194e-12	8.94624e-11
CC3_GM004152	3492.76	4.64743	0.861177	5.3966	6.79157e-08	8.64805e-07
CC3_GM004153	2247.34	4.28114	0.803248	5.32979	9.83254e-08	1.22299e-06
CC3_GM004154	1053.2	2.72478	0.458205	5.94664	2.73704e-09	4.0643e-08
CC3_GM004155	367.095	2.41191	0.477169	5.05463	4.31224e-07	4.82851e-06
CC3_GM004156	671.031	3.00031	0.71934	4.17093	3.03361e-05	0.000252438
CC3_GM004157	1226.97	3.79535	1.0924	3.47431	0.000512167	0.00308194
CC3_GM004177	191.931	1.76014	0.161619	10.8907	1.27698e-27	6.41948e-26
CC3_GM004325	396.894	2.9412	0.179124	16.4199	1.377e-60	1.62083e-58
CC3_GM004377	84.0762	2.20701	0.232083	9.50957	1.9145e-21	7.33283e-20
CC3_GM004378	176.193	2.17558	0.177249	12.2741	1.24714e-34	8.72276e-33
CC3_GM004379	39.7848	1.57037	0.279626	5.61599	1.95443e-08	2.66442e-07
CC3_GM004384	1208.18	1.83305	0.139521	13.1381	1.99092e-39	1.50128e-37
CC3_GM004390	19.5658	1.67337	0.437059	3.8287	0.000128824	0.00091968
CC3_GM004575	2863.03	4.24143	0.694044	6.11118	9.89e-10	1.58043e-08
CC3_GM004576	1740.68	4.33684	0.668619	6.48627	8.79895e-11	1.58447e-09
CC3_GM004577	399.469	4.76975	0.752194	6.34111	2.2811e-10	3.97421e-09
CC3_GM004578	130.234	4.58292	0.845372	5.42119	5.92049e-08	7.57886e-07
CC3_GM004621	1225.06	1.82822	0.207292	8.81955	1.14922e-18	3.79871e-17
CC3_GM004622	4769.98	7.06407	0.270199	26.144	1.15342e-150	3.27435e-148
CC3_GM004623	280.517	1.92546	0.25041	7.68921	1.48043e-14	3.66387e-13
NFKLLJGP_00132	108.425	1.61562	0.344104	4.69516	2.66401e-06	2.63454e-05

## Sheet: 300 min down
GeneID	baseMean	log2FoldChange	lfcSE	stat	pvalue	padj
CC3_GM000290	49.2738	-3.17294	0.302786	-10.4791	1.07739e-25	5.09753e-24
CC3_GM000291	690.667	-1.7165	0.175154	-9.79994	1.12654e-22	4.56863e-21
CC3_GM000292	1600.49	-3.8773	0.183953	-21.0777	1.27543e-98	2.46209e-96
CC3_GM000293	650.844	-6.96026	0.293052	-23.7509	1.07431e-124	2.35665e-122
CC3_GM000294	342.406	-7.23263	0.406339	-17.7995	7.12955e-71	1.01198e-68
CC3_GM000295	3568.32	-5.65806	0.18087	-31.2825	8.06653e-215	3.89291e-212
CC3_GM000296	406.72	-5.09123	0.213533	-23.8428	1.20169e-125	2.76161e-123
CC3_GM000338	103.869	-2.02855	0.317002	-6.39915	1.56241e-10	2.75189e-09
CC3_GM000406	224.471	-1.78821	0.239806	-7.45691	8.85777e-14	2.04534e-12
CC3_GM000493	19.4849	-1.63499	0.4041	-4.04599	5.21022e-05	0.000402957
CC3_GM000536	203.466	-2.03056	0.252638	-8.03746	9.17221e-16	2.52943e-14
CC3_GM000537	161.743	-1.93372	0.279796	-6.91117	4.80683e-12	9.62563e-11
CC3_GM000538	258.319	-2.01559	0.265315	-7.59695	3.03181e-14	7.17231e-13
CC3_GM000539	214.93	-1.83419	0.24446	-7.50302	6.23646e-14	1.46103e-12
CC3_GM000540	245.237	-1.83579	0.23439	-7.8322	4.79393e-15	1.25057e-13
CC3_GM000541	268.71	-1.79372	0.233467	-7.68298	1.55428e-14	3.82703e-13
CC3_GM000542	189.162	-1.80852	0.22657	-7.98215	1.43805e-15	3.94321e-14
CC3_GM000994	47.6053	-1.61576	0.259724	-6.22107	4.9377e-10	8.16073e-09
CC3_GM000996	6.84338	-1.72034	0.607934	-2.82982	0.00465743	0.0208311
CC3_GM000997	34.7344	-1.9679	0.301602	-6.52484	6.80746e-11	1.24916e-09
CC3_GM000998	27.6484	-1.80872	0.325657	-5.55406	2.79105e-08	3.72701e-07
CC3_GM001002	315.099	-2.55144	0.210968	-12.094	1.13653e-33	7.72521e-32
CC3_GM001003	249.073	-1.78083	0.213415	-8.34445	7.15474e-17	2.09265e-15
CC3_GM001005	18.9596	-2.21417	0.426554	-5.19084	2.09342e-07	2.4403e-06
CC3_GM001006	43.2415	-2.50287	0.362131	-6.91152	4.79498e-12	9.62563e-11
CC3_GM001007	156.397	-1.5024	0.201009	-7.47427	7.76356e-14	1.81e-12
CC3_GM001008	830.597	-2.1571	0.193037	-11.1746	5.43031e-29	3.01226e-27
CC3_GM001009	202.572	-1.75884	0.21473	-8.19097	2.59139e-16	7.48866e-15
CC3_GM001194	755.277	-4.04894	0.268643	-15.0718	2.48289e-51	2.49634e-49
CC3_GM001195	101.723	-3.79251	0.399185	-9.50062	2.08641e-21	7.92835e-20
CC3_GM001196	143.749	-3.65182	0.311073	-11.7394	8.00061e-32	5.21769e-30
CC3_GM001197	39.2367	-3.16139	0.453379	-6.97296	3.10335e-12	6.40033e-11
CC3_GM001198	188.4	-3.45422	0.309784	-11.1504	7.12727e-29	3.90866e-27
CC3_GM001199	48.1546	-3.57492	0.419975	-8.51222	1.70632e-17	5.14669e-16
CC3_GM001200	101.684	-3.70744	0.393776	-9.41511	4.72585e-21	1.78179e-19
CC3_GM001201	326.159	-3.47721	0.297694	-11.6805	1.60376e-31	1.01839e-29
CC3_GM001418	24.0222	-3.83617	1.15076	-3.3336	0.000857293	0.00490201
CC3_GM001973	84.6597	-1.86752	0.239357	-7.80224	6.08168e-15	1.56953e-13
CC3_GM001974	1595.67	-1.50445	0.164343	-9.15434	5.46924e-20	1.94078e-18
CC3_GM002021	48.3751	-1.59575	0.298088	-5.35327	8.63776e-08	1.08557e-06
CC3_GM002115	41.0158	-2.56313	0.314051	-8.16149	3.30908e-16	9.44949e-15
CC3_GM002116	4.9229	-4.88563	1.16321	-4.20012	2.66768e-05	0.000225074
CC3_GM002118	425.702	-3.86084	0.212909	-18.1337	1.72632e-73	2.52461e-71
CC3_GM002119	3691.26	-6.65488	0.183794	-36.2084	4.4859e-287	3.60816e-284
CC3_GM002120	1710.74	-7.14287	0.23924	-29.8565	7.2366e-196	2.91032e-193
CC3_GM002121	2319.33	-6.51425	0.235312	-27.6835	1.10369e-168	3.80456e-166
CC3_GM002122	5574.79	-7.16291	0.195842	-36.575	7.15539e-293	6.90638e-290
CC3_GM002123	1100.24	-7.18741	0.304142	-23.6317	1.81891e-123	3.81655e-121
CC3_GM002124	1524.55	-6.58282	0.238378	-27.6151	7.32951e-168	2.35815e-165
CC3_GM002125	2368.49	-6.44783	0.21109	-30.5455	6.4952e-205	2.84962e-202
CC3_GM002126	1257.49	-6.84816	0.252622	-27.1083	7.86043e-162	2.3709e-159
CC3_GM002127	321.883	-2.56202	0.186609	-13.7293	6.77618e-43	5.63825e-41
CC3_GM002140	68.4726	-1.60629	0.264261	-6.07843	1.21368e-09	1.88943e-08
CC3_GM002142	4.80829	-2.36495	0.849586	-2.78366	0.005375	0.0234749
CC3_GM002186	679.606	-2.28893	0.26508	-8.63484	5.88095e-18	1.8672e-16
CC3_GM002187	4429.28	-2.39457	0.242766	-9.8637	5.98033e-23	2.48803e-21
CC3_GM002188	8054.79	-2.57155	0.181186	-14.1928	1.01471e-45	9.06847e-44
CC3_GM002189	512.16	-2.70561	0.299364	-9.03786	1.59773e-19	5.6282e-18
CC3_GM002190	456.796	-2.3444	0.158732	-14.7695	2.30247e-49	2.17877e-47
CC3_GM002191	263.326	-2.06103	0.176513	-11.6763	1.68375e-31	1.05529e-29
CC3_GM002192	383.751	-1.88305	0.170231	-11.0617	1.92357e-28	1.03146e-26
CC3_GM002193	251.656	-1.97075	0.250182	-7.87725	3.34653e-15	8.92285e-14
CC3_GM002194	399.201	-1.93819	0.238153	-8.13843	4.00447e-16	1.13015e-14
CC3_GM002196	64.4975	-1.55343	0.229114	-6.78014	1.20055e-11	2.33624e-10
CC3_GM002197	62.3763	-1.74761	0.278531	-6.2744	3.50978e-10	5.96416e-09
CC3_GM002198	1999.28	-3.08356	0.233714	-13.1937	9.53379e-40	7.30318e-38
CC3_GM002199	235.907	-2.28705	0.263669	-8.67396	4.17354e-18	1.33387e-16
CC3_GM002200	90.2272	-2.06125	0.29343	-7.02468	2.14553e-12	4.48239e-11
CC3_GM002201	441.702	-1.88055	0.213874	-8.7928	1.4588e-18	4.75687e-17
CC3_GM002202	814.003	-2.53541	0.196262	-12.9185	3.54038e-38	2.58877e-36
CC3_GM002203	1152.57	-2.72154	0.227819	-11.946	6.80935e-33	4.56416e-31
CC3_GM002204	1483.03	-2.7563	0.245356	-11.2339	2.7809e-29	1.5789e-27
CC3_GM002205	2613.17	-2.95496	0.197492	-14.9625	1.29145e-50	1.24651e-48
CC3_GM002206	232.857	-3.15918	0.243624	-12.9674	1.87159e-38	1.38958e-36
CC3_GM002207	1874.67	-2.42696	0.219918	-11.0357	2.56942e-28	1.33397e-26
CC3_GM002208	5366.89	-2.36256	0.234399	-10.0792	6.82547e-24	2.99452e-22
CC3_GM002209	594.822	-2.22596	0.252941	-8.80033	1.36419e-18	4.47862e-17
CC3_GM002210	546.334	-2.08025	0.212716	-9.77946	1.3794e-22	5.50165e-21
CC3_GM002211	1199.2	-2.36417	0.21964	-10.7638	5.10193e-27	2.53834e-25
CC3_GM002212	2328.01	-2.264	0.210716	-10.7443	6.30289e-27	3.0725e-25
CC3_GM002213	1404.24	-1.96822	0.200315	-9.82564	8.7314e-23	3.57099e-21
CC3_GM002288	92.7407	-1.9386	0.226964	-8.54144	1.3256e-17	4.07474e-16
CC3_GM002289	2065.39	-3.0943	0.197127	-15.697	1.58656e-55	1.70149e-53
CC3_GM002290	2441.83	-2.71499	0.172947	-15.6984	1.55022e-55	1.70031e-53
CC3_GM002335	71.7258	-1.92106	0.356671	-5.38607	7.20148e-08	9.12187e-07
CC3_GM002337	123.769	-1.97637	0.776062	-2.54667	0.0108758	0.0419101
CC3_GM002338	375.743	-2.19515	0.695765	-3.15502	0.00160487	0.00840033
CC3_GM002410	56.6726	-1.68476	0.316432	-5.32422	1.01388e-07	1.25055e-06
CC3_GM002436	216.338	-1.78921	0.170858	-10.472	1.1622e-25	5.44541e-24
CC3_GM002466	445.928	-1.68281	0.267868	-6.28221	3.33791e-10	5.71232e-09
CC3_GM002467	283.955	-1.71101	0.220939	-7.74426	9.61409e-15	2.41654e-13
CC3_GM002653	83.5737	-1.86532	0.237792	-7.84433	4.35261e-15	1.14161e-13
CC3_GM002677	9.73086	-1.85655	0.56257	-3.30013	0.000966413	0.00544214
CC3_GM002728	226.385	-1.51362	0.169375	-8.93651	4.01639e-19	1.38451e-17
CC3_GM002839	108.401	-2.26646	0.23001	-9.85376	6.6025e-23	2.72339e-21
CC3_GM002851	29.2162	-2.27303	0.356698	-6.37242	1.86068e-10	3.26532e-09
CC3_GM002852	48.981	-2.30175	0.299831	-7.67683	1.63076e-14	3.99495e-13
CC3_GM003026	200.086	-1.79105	0.210093	-8.52499	1.52817e-17	4.66768e-16
CC3_GM003204	870.844	-1.62774	0.278821	-5.83795	5.28467e-09	7.5455e-08
CC3_GM003663	101.638	-1.69245	0.290871	-5.81857	5.93533e-09	8.42467e-08
CC3_GM003664	1670.32	-2.48432	0.249155	-9.97098	2.04211e-23	8.64493e-22
CC3_GM003786	645.482	-1.5284	0.184953	-8.26372	1.41206e-16	4.10517e-15
CC3_GM004237	620.144	-1.59828	0.236908	-6.74643	1.5153e-11	2.92514e-10
CC3_GM004239	41.0519	-1.67413	0.314403	-5.3248	1.01062e-07	1.25055e-06
CC3_GM004290	113.428	-1.66346	0.229305	-7.25436	4.0356e-13	8.89307e-12
CC3_GM004291	84.7118	-1.77198	0.240293	-7.37425	1.65276e-13	3.70986e-12
CC3_GM004292	47.4016	-2.18592	0.281131	-7.77545	7.51819e-15	1.92993e-13
CC3_GM004310	1634.94	-1.64815	0.555926	-2.9647	0.00302983	0.0143353
CC3_GM004643	1028.23	-1.55422	0.226915	-6.84934	7.41937e-12	1.46745e-10
CC3_GM004656	145.488	-1.53668	0.201461	-7.62768	2.3902e-14	5.71045e-13
